# Supplementary material for: DNA-graphene interactions during translocation through nanogaps
Source: PLoS One. 2017 Feb 3;12(2):e0171505. doi: 10.1371/journal.pone.0171505 (PMC5291421; doi:10.1371/journal.pone.0171505)
Supplement: S1 File — This is the data described in the manuscript. (TGZ) [file pone.0171505.s001.tgz]

Archive with 9 entries (8 files):
- .
- ./fig4-blue.dat
- ./fig3.dat
- ./fig5-exp.dat
- ./fig5-expevent,dat
- ./fig4-black.dat
- ./fig4-red.dat
- ./fig5-rectevent,dat
- ./fig5-rect.dat
