# Supplementary material for: DNA-graphene interactions during translocation through nanogaps
Source: PLoS One. 2017 Feb 3;12(2):e0171505. doi: 10.1371/journal.pone.0171505 (PMC5291421; doi:10.1371/journal.pone.0171505)
Supplement: S1 File — This is the data described in the manuscript. (TGZ) [file pone.0171505.s001.tgz › ./fig4-blue.dat]

8e-07	4.3701171875e-10
1.6e-06	4.36096191406e-10
2.4e-06	4.36096191406e-10
3.2e-06	4.36401367188e-10
4e-06	4.37316894531e-10
4.8e-06	4.36401367188e-10
5.6e-06	4.3701171875e-10
6.4e-06	4.36096191406e-10
7.2e-06	4.36096191406e-10
8e-06	4.36706542969e-10
8.8e-06	4.36401367188e-10
9.6e-06	4.36401367188e-10
1.04e-05	4.35791015625e-10
1.12e-05	4.35485839844e-10
1.2e-05	4.35485839844e-10
1.28e-05	4.35791015625e-10
1.36e-05	4.36706542969e-10
1.44e-05	4.36096191406e-10
1.52e-05	4.3701171875e-10
1.6e-05	4.36401367188e-10
1.68e-05	4.3701171875e-10
1.76e-05	4.36096191406e-10
1.84e-05	4.36401367188e-10
1.92e-05	4.36096191406e-10
2e-05	4.36706542969e-10
2.08e-05	4.37316894531e-10
2.16e-05	4.3701171875e-10
2.24e-05	4.37316894531e-10
2.32e-05	4.3701171875e-10
2.4e-05	4.37316894531e-10
2.48e-05	4.38232421875e-10
2.56e-05	4.3701171875e-10
2.64e-05	4.37622070312e-10
2.72e-05	4.37927246094e-10
2.8e-05	4.37316894531e-10
2.88e-05	4.37316894531e-10
2.96e-05	4.37927246094e-10
3.04e-05	4.38537597656e-10
3.12e-05	4.37927246094e-10
3.2e-05	4.39147949219e-10
3.28e-05	4.39147949219e-10
3.36e-05	4.38537597656e-10
3.44e-05	4.39453125e-10
3.52e-05	4.39147949219e-10
3.6e-05	4.38537597656e-10
3.68e-05	4.38842773437e-10
3.76e-05	4.39147949219e-10
3.84e-05	4.39758300781e-10
3.92e-05	4.39758300781e-10
4e-05	4.40063476562e-10
4.08e-05	4.40673828125e-10
4.16e-05	4.40368652344e-10
4.24e-05	4.40979003906e-10
4.32e-05	4.40979003906e-10
4.4e-05	4.40979003906e-10
4.48e-05	4.40368652344e-10
4.56e-05	4.40673828125e-10
4.64e-05	4.40979003906e-10
4.72e-05	4.4189453125e-10
4.8e-05	4.41284179688e-10
4.88e-05	4.40979003906e-10
4.96e-05	4.41284179688e-10
5.04e-05	4.42199707031e-10
5.12e-05	4.41589355469e-10
5.2e-05	4.40979003906e-10
5.28e-05	4.41284179688e-10
5.36e-05	4.41589355469e-10
5.44e-05	4.40979003906e-10
5.52e-05	4.40673828125e-10
5.6e-05	4.40979003906e-10
5.68e-05	4.40673828125e-10
5.76e-05	4.39758300781e-10
5.84e-05	4.40063476562e-10
5.92e-05	4.40063476562e-10
6e-05	4.39758300781e-10
6.08e-05	4.39758300781e-10
6.160000000000001e-05	4.40063476562e-10
6.24e-05	4.39453125e-10
6.32e-05	4.38537597656e-10
6.4e-05	4.38842773437e-10
6.48e-05	4.39147949219e-10
6.56e-05	4.38842773437e-10
6.64e-05	4.38232421875e-10
6.719999999999999e-05	4.38842773437e-10
6.8e-05	4.39758300781e-10
6.880000000000001e-05	4.39147949219e-10
6.96e-05	4.38537597656e-10
7.04e-05	4.38537597656e-10
7.12e-05	4.38537597656e-10
7.2e-05	4.39147949219e-10
7.279999999999999e-05	4.38537597656e-10
7.36e-05	4.38842773437e-10
7.440000000000001e-05	4.39758300781e-10
7.52e-05	4.38537597656e-10
7.6e-05	4.38842773437e-10
7.68e-05	4.39453125e-10
7.76e-05	4.39147949219e-10
7.839999999999999e-05	4.40979003906e-10
7.92e-05	4.39453125e-10
8.000000000000001e-05	4.39147949219e-10
8.08e-05	4.40063476562e-10
8.16e-05	4.39453125e-10
8.24e-05	4.39758300781e-10
8.32e-05	4.39147949219e-10
8.4e-05	4.40063476562e-10
8.48e-05	4.40063476562e-10
8.559999999999999e-05	4.39453125e-10
8.64e-05	4.39758300781e-10
8.720000000000001e-05	4.39758300781e-10
8.8e-05	4.39453125e-10
8.88e-05	4.39453125e-10
8.96e-05	4.39453125e-10
9.04e-05	4.40063476562e-10
9.119999999999999e-05	4.39453125e-10
9.2e-05	4.39453125e-10
9.280000000000001e-05	4.39758300781e-10
9.36e-05	4.39758300781e-10
9.44e-05	4.40063476562e-10
9.52e-05	4.4189453125e-10
9.6e-05	4.39147949219e-10
9.679999999999999e-05	4.39453125e-10
9.76e-05	4.40063476562e-10
9.840000000000001e-05	4.40063476562e-10
9.92e-05	4.40673828125e-10
0.0001	4.40368652344e-10
0.0001008	4.40979003906e-10
0.0001016	4.40979003906e-10
0.0001024	4.40979003906e-10
0.0001032	4.41284179688e-10
0.000104	4.40979003906e-10
0.0001048	4.40673828125e-10
0.0001056	4.40979003906e-10
0.0001064	4.40979003906e-10
0.0001072	4.41284179688e-10
0.000108	4.41284179688e-10
0.0001088	4.40979003906e-10
0.0001096	4.41284179688e-10
0.0001104	4.41284179688e-10
0.0001112	4.41589355469e-10
0.000112	4.43725585937e-10
0.0001128	4.39758300781e-10
0.0001136	4.42504882813e-10
0.0001144	4.42504882813e-10
0.0001152	4.42504882813e-10
0.000116	4.42504882813e-10
0.0001168	4.42199707031e-10
0.0001176	4.42199707031e-10
0.0001184	4.43115234375e-10
0.0001192	4.43420410156e-10
0.00012	4.43725585937e-10
0.0001208	4.43115234375e-10
0.0001216	4.42504882813e-10
0.0001224	4.42504882813e-10
0.0001232	4.43725585937e-10
0.000124	4.43115234375e-10
0.0001248	4.42810058594e-10
0.0001256	4.42199707031e-10
0.0001264	4.42504882813e-10
0.0001272	4.42199707031e-10
0.000128	4.42199707031e-10
0.0001288	4.42199707031e-10
0.0001296	4.40979003906e-10
0.0001304	4.4189453125e-10
0.0001312	4.41284179688e-10
0.000132	4.41284179688e-10
0.0001328	4.42199707031e-10
0.0001336	4.40979003906e-10
0.0001344	4.41284179688e-10
0.0001352	4.42199707031e-10
0.000136	4.41284179688e-10
0.0001368	4.41284179688e-10
0.0001376	4.41589355469e-10
0.0001384	4.4189453125e-10
0.0001392	4.40979003906e-10
0.00014	4.41589355469e-10
0.0001408	4.4189453125e-10
0.0001416	4.41589355469e-10
0.0001424	4.41284179688e-10
0.0001432	4.40673828125e-10
0.000144	4.41589355469e-10
0.0001448	4.40673828125e-10
0.0001456	4.40673828125e-10
0.0001464	4.40673828125e-10
0.0001472	4.41284179688e-10
0.000148	4.40063476562e-10
0.0001488	4.41589355469e-10
0.0001496	4.40673828125e-10
0.0001504	4.40368652344e-10
0.0001512	4.4189453125e-10
0.000152	4.40673828125e-10
0.0001528	4.41284179688e-10
0.0001536	4.40979003906e-10
0.0001544	4.41589355469e-10
0.0001552	4.40673828125e-10
0.000156	4.40368652344e-10
0.0001568	4.40979003906e-10
0.0001576	4.39758300781e-10
0.0001584	4.40673828125e-10
0.0001592	4.40979003906e-10
0.00016	4.40673828125e-10
0.0001608	4.40368652344e-10
0.0001616	4.40673828125e-10
0.0001624	4.40368652344e-10
0.0001632	4.40979003906e-10
0.000164	4.40673828125e-10
0.0001648	4.39758300781e-10
0.0001656	4.40368652344e-10
0.0001664	4.40368652344e-10
0.0001672	4.40979003906e-10
0.000168	4.40368652344e-10
0.0001688	4.40979003906e-10
0.0001696	4.40673828125e-10
0.0001704	4.40673828125e-10
0.0001712	4.40368652344e-10
0.000172	4.40368652344e-10
0.0001728	4.39453125e-10
0.0001736	4.39758300781e-10
0.0001744	4.39758300781e-10
0.0001752	4.39758300781e-10
0.000176	4.40063476562e-10
0.0001768	4.39453125e-10
0.0001776	4.39453125e-10
0.0001784	4.39147949219e-10
0.0001792	4.39147949219e-10
0.00018	4.39453125e-10
0.0001808	4.39758300781e-10
0.0001816	4.38537597656e-10
0.0001824	4.39147949219e-10
0.0001832	4.39147949219e-10
0.000184	4.38232421875e-10
0.0001848	4.39758300781e-10
0.0001856	4.40368652344e-10
0.0001864	4.39453125e-10
0.0001872	4.40368652344e-10
0.000188	4.39758300781e-10
0.0001888	4.40368652344e-10
0.0001896	4.40673828125e-10
0.0001904	4.40368652344e-10
0.0001912	4.40063476562e-10
0.000192	4.40979003906e-10
0.0001928	4.40368652344e-10
0.0001936	4.40063476562e-10
0.0001944	4.40979003906e-10
0.0001952	4.40979003906e-10
0.000196	4.40673828125e-10
0.0001968	4.4189453125e-10
0.0001976	4.39758300781e-10
0.0001984	4.40063476562e-10
0.0001992	4.41284179688e-10
0.0002	4.39758300781e-10
0.0002008	4.40368652344e-10
0.0002016	4.40673828125e-10
0.0002024	4.40673828125e-10
0.0002032	4.40368652344e-10
0.000204	4.40368652344e-10
0.0002048	4.40063476562e-10
0.0002056	4.40368652344e-10
0.0002064	4.39758300781e-10
0.0002072	4.38842773437e-10
0.000208	4.39453125e-10
0.0002088	4.39758300781e-10
0.0002096	4.39147949219e-10
0.0002104	4.39147949219e-10
0.0002112	4.38537597656e-10
0.000212	4.38842773437e-10
0.0002128	4.38537597656e-10
0.0002136	4.38537597656e-10
0.0002144	4.39147949219e-10
0.0002152	4.38842773437e-10
0.000216	4.38232421875e-10
0.0002168	4.39453125e-10
0.0002176	4.38232421875e-10
0.0002184	4.37622070312e-10
0.0002192	4.37927246094e-10
0.00022	4.38842773437e-10
0.0002208	4.38232421875e-10
0.0002216	4.38232421875e-10
0.0002224	4.37927246094e-10
0.0002232	4.37927246094e-10
0.000224	4.38537597656e-10
0.0002248	4.37927246094e-10
0.0002256	4.37927246094e-10
0.0002264	4.38232421875e-10
0.0002272	4.38232421875e-10
0.000228	4.38232421875e-10
0.0002288	4.37927246094e-10
0.0002296	4.38232421875e-10
0.0002304	4.37622070312e-10
0.0002312	4.37316894531e-10
0.000232	4.38232421875e-10
0.0002328	4.38537597656e-10
0.0002336	4.38232421875e-10
0.0002344	4.38537597656e-10
0.0002352	4.37927246094e-10
0.000236	4.39147949219e-10
0.0002368	4.39758300781e-10
0.0002376	4.40063476562e-10
0.0002384	4.39147949219e-10
0.0002392	4.39453125e-10
0.00024	4.39453125e-10
0.0002408	4.40063476562e-10
0.0002416	4.40063476562e-10
0.0002424	4.39453125e-10
0.0002432	4.40063476562e-10
0.000244	4.40673828125e-10
0.0002448	4.40673828125e-10
0.0002456	4.40673828125e-10
0.0002464	4.40673828125e-10
0.0002472	4.40368652344e-10
0.000248	4.40979003906e-10
0.0002488	4.4189453125e-10
0.0002496	4.40979003906e-10
0.0002504	4.40673828125e-10
0.0002512	4.42199707031e-10
0.000252	4.40979003906e-10
0.0002528	4.4189453125e-10
0.0002536	4.4189453125e-10
0.0002544	4.42199707031e-10
0.0002552	4.42504882813e-10
0.000256	4.42504882813e-10
0.0002568	4.42504882813e-10
0.0002576	4.42199707031e-10
0.0002584	4.4189453125e-10
0.0002592	4.42199707031e-10
0.00026	4.42199707031e-10
0.0002608	4.4189453125e-10
0.0002616	4.42199707031e-10
0.0002624	4.42199707031e-10
0.0002632	4.41284179688e-10
0.000264	4.40979003906e-10
0.0002648	4.41284179688e-10
0.0002656	4.40673828125e-10
0.0002664	4.40673828125e-10
0.0002672	4.40368652344e-10
0.000268	4.40063476562e-10
0.0002688	4.39453125e-10
0.0002696	4.40063476562e-10
0.0002704	4.40063476562e-10
0.0002712	4.39147949219e-10
0.000272	4.39453125e-10
0.0002728	4.38842773437e-10
0.0002736	4.39147949219e-10
0.0002744	4.39147949219e-10
0.0002752	4.38537597656e-10
0.000276	4.38842773437e-10
0.0002768	4.37927246094e-10
0.0002776	4.37927246094e-10
0.0002784	4.38537597656e-10
0.0002792	4.38232421875e-10
0.00028	4.37622070312e-10
0.0002808	4.38537597656e-10
0.0002816	4.38537597656e-10
0.0002824	4.38842773437e-10
0.0002832	4.3701171875e-10
0.000284	4.37316894531e-10
0.0002848	4.38842773437e-10
0.0002856	4.36706542969e-10
0.0002864	4.38232421875e-10
0.0002872	4.39147949219e-10
0.000288	4.39147949219e-10
0.0002888	4.37927246094e-10
0.0002896	4.39147949219e-10
0.0002904	4.38232421875e-10
0.0002912	4.38842773437e-10
0.000292	4.38232421875e-10
0.0002928	4.38537597656e-10
0.0002936	4.38537597656e-10
0.0002944	4.38842773437e-10
0.0002952	4.38842773437e-10
0.000296	4.39453125e-10
0.0002968	4.39758300781e-10
0.0002976	4.40063476562e-10
0.0002984	4.39453125e-10
0.0002992	4.39453125e-10
0.0003	4.38842773437e-10
0.0003008	4.39758300781e-10
0.0003016	4.39453125e-10
0.0003024	4.39147949219e-10
0.0003032	4.39147949219e-10
0.000304	4.40063476562e-10
0.0003048	4.39758300781e-10
0.0003056	4.40368652344e-10
0.0003064	4.40673828125e-10
0.0003072	4.40673828125e-10
0.000308	4.4189453125e-10
0.0003088	4.4189453125e-10
0.0003096	4.40673828125e-10
0.0003104	4.4189453125e-10
0.0003112	4.41589355469e-10
0.000312	4.40979003906e-10
0.0003128	4.42199707031e-10
0.0003136	4.41284179688e-10
0.0003144	4.43115234375e-10
0.0003152	4.42199707031e-10
0.000316	4.4189453125e-10
0.0003168	4.4189453125e-10
0.0003176	4.42199707031e-10
0.0003184	4.41589355469e-10
0.0003192	4.41284179688e-10
0.00032	4.40979003906e-10
0.0003208	4.4189453125e-10
0.0003216	4.4189453125e-10
0.0003224	4.41284179688e-10
0.0003232	4.42199707031e-10
0.000324	4.4189453125e-10
0.0003248	4.40979003906e-10
0.0003256	4.40979003906e-10
0.0003264	4.40368652344e-10
0.0003272	4.40368652344e-10
0.000328	4.40979003906e-10
0.0003288	4.40673828125e-10
0.0003296	4.40368652344e-10
0.0003304	4.40673828125e-10
0.0003312	4.40979003906e-10
0.000332	4.40979003906e-10
0.0003328	4.40063476562e-10
0.0003336	4.40063476562e-10
0.0003344	4.39453125e-10
0.0003352	4.40673828125e-10
0.000336	4.39147949219e-10
0.0003368	4.38842773437e-10
0.0003376	4.39758300781e-10
0.0003384	4.39758300781e-10
0.0003392	4.39453125e-10
0.00034	4.39147949219e-10
0.0003408	4.39147949219e-10
0.0003416	4.39147949219e-10
0.0003424	4.39453125e-10
0.0003432	4.39758300781e-10
0.000344	4.37316894531e-10
0.0003448	4.38842773437e-10
0.0003456	4.38537597656e-10
0.0003464	4.38232421875e-10
0.0003472	4.40673828125e-10
0.000348	4.39453125e-10
0.0003488	4.39453125e-10
0.0003496	4.39453125e-10
0.0003504	4.38842773437e-10
0.0003512	4.38842773437e-10
0.000352	4.39147949219e-10
0.0003528	4.38232421875e-10
0.0003536	4.38537597656e-10
0.0003544	4.38232421875e-10
0.0003552	4.38842773437e-10
0.000356	4.39147949219e-10
0.0003568	4.38842773437e-10
0.0003576	4.38842773437e-10
0.0003584	4.38842773437e-10
0.0003592	4.39147949219e-10
0.00036	4.39453125e-10
0.0003608	4.39147949219e-10
0.0003616	4.37927246094e-10
0.0003624	4.39147949219e-10
0.0003632	4.38842773437e-10
0.000364	4.39147949219e-10
0.0003648	4.38842773437e-10
0.0003656	4.39758300781e-10
0.0003664	4.37927246094e-10
0.0003672	4.38537597656e-10
0.000368	4.38232421875e-10
0.0003688	4.38232421875e-10
0.0003696	4.38232421875e-10
0.0003704	4.37927246094e-10
0.0003712	4.38232421875e-10
0.000372	4.38842773437e-10
0.0003728	4.38842773437e-10
0.0003736	4.39453125e-10
0.0003744	4.38232421875e-10
0.0003752	4.38232421875e-10
0.000376	4.38537597656e-10
0.0003768	4.38537597656e-10
0.0003776	4.37622070312e-10
0.0003784	4.38537597656e-10
0.0003792	4.37927246094e-10
0.00038	4.37622070312e-10
0.0003808	4.37927246094e-10
0.0003816	4.37927246094e-10
0.0003824	4.38232421875e-10
0.0003832	4.36401367188e-10
0.000384	4.36706542969e-10
0.0003848	4.36096191406e-10
0.0003856	4.36401367188e-10
0.0003864	4.36401367188e-10
0.0003872	4.35180664063e-10
0.000388	4.36401367188e-10
0.0003888	4.35791015625e-10
0.0003896	4.36096191406e-10
0.0003904	4.36706542969e-10
0.0003912	4.36096191406e-10
0.000392	4.36401367188e-10
0.0003928	4.36401367188e-10
0.0003936	4.36706542969e-10
0.0003944	4.36706542969e-10
0.0003952	4.36706542969e-10
0.000396	4.36706542969e-10
0.0003968	4.36706542969e-10
0.0003976	4.36706542969e-10
0.0003984	4.36706542969e-10
0.0003992	4.38537597656e-10
0.0004	4.37316894531e-10
0.0004008	4.38232421875e-10
0.0004016	4.37927246094e-10
0.0004024	4.38232421875e-10
0.0004032	4.38537597656e-10
0.000404	4.37927246094e-10
0.0004048	4.37316894531e-10
0.0004056	4.38842773437e-10
0.0004064	4.38842773437e-10
0.0004072	4.39758300781e-10
0.000408	4.39758300781e-10
0.0004088	4.39147949219e-10
0.0004096	4.40368652344e-10
0.0004104	4.39453125e-10
0.0004112	4.40063476562e-10
0.000412	4.40673828125e-10
0.0004128	4.40673828125e-10
0.0004136	4.39147949219e-10
0.0004144	4.4189453125e-10
0.0004152	4.40673828125e-10
0.000416	4.4189453125e-10
0.0004168	4.4189453125e-10
0.0004176	4.42504882813e-10
0.0004184	4.41284179688e-10
0.0004192	4.4189453125e-10
0.00042	4.42199707031e-10
0.0004208	4.4189453125e-10
0.0004216	4.40979003906e-10
0.0004224	4.4189453125e-10
0.0004232	4.41589355469e-10
0.000424	4.42199707031e-10
0.0004248	4.4189453125e-10
0.0004256	4.40673828125e-10
0.0004264	4.42199707031e-10
0.0004272	4.40979003906e-10
0.000428	4.41284179688e-10
0.0004288	4.41589355469e-10
0.0004296	4.41589355469e-10
0.0004304	4.40979003906e-10
0.0004312	4.40979003906e-10
0.000432	4.42199707031e-10
0.0004328	4.40979003906e-10
0.0004336	4.40979003906e-10
0.0004344	4.41589355469e-10
0.0004352	4.41284179688e-10
0.000436	4.40368652344e-10
0.0004368	4.40673828125e-10
0.0004376	4.40979003906e-10
0.0004384	4.40673828125e-10
0.0004392	4.40063476562e-10
0.00044	4.40063476562e-10
0.0004408	4.40063476562e-10
0.0004416	4.39758300781e-10
0.0004424	4.40063476562e-10
0.0004432	4.39147949219e-10
0.000444	4.39758300781e-10
0.0004448	4.39453125e-10
0.0004456	4.38537597656e-10
0.0004464	4.38842773437e-10
0.0004472	4.38842773437e-10
0.000448	4.37316894531e-10
0.0004488	4.38842773437e-10
0.0004496	4.36401367188e-10
0.0004504	4.37622070312e-10
0.0004512	4.37927246094e-10
0.000452	4.38232421875e-10
0.0004528	4.36401367188e-10
0.0004536	4.3701171875e-10
0.0004544	4.36096191406e-10
0.0004552	4.35485839844e-10
0.000456	4.35180664063e-10
0.0004568	4.35485839844e-10
0.0004576	4.345703125e-10
0.0004584	4.345703125e-10
0.0004592	4.35180664063e-10
0.00046	4.345703125e-10
0.0004608	4.34265136719e-10
0.0004616	4.34265136719e-10
0.0004624	4.345703125e-10
0.0004632	4.34875488281e-10
0.000464	4.34265136719e-10
0.0004648	4.345703125e-10
0.0004656	4.35485839844e-10
0.0004664	4.34265136719e-10
0.0004672	4.36096191406e-10
0.000468	4.34265136719e-10
0.0004688	4.345703125e-10
0.0004696	4.345703125e-10
0.0004704	4.35180664063e-10
0.0004712	4.35180664063e-10
0.000472	4.35485839844e-10
0.0004728	4.35180664063e-10
0.0004736	4.35180664063e-10
0.0004744	4.35485839844e-10
0.0004752	4.35791015625e-10
0.000476	4.35791015625e-10
0.0004768	4.35791015625e-10
0.0004776	4.35485839844e-10
0.0004784	4.35791015625e-10
0.0004792	4.36096191406e-10
0.00048	4.36706542969e-10
0.0004808	4.36706542969e-10
0.0004816	4.3701171875e-10
0.0004824	4.3701171875e-10
0.0004832	4.36401367188e-10
0.000484	4.37622070312e-10
0.0004848	4.37316894531e-10
0.0004856	4.37622070312e-10
0.0004864	4.36706542969e-10
0.0004872	4.37927246094e-10
0.000488	4.37316894531e-10
0.0004888	4.36706542969e-10
0.0004896	4.37622070312e-10
0.0004904	4.37927246094e-10
0.0004912	4.37927246094e-10
0.000492	4.37622070312e-10
0.0004928000000000001	4.38537597656e-10
0.0004936	4.38232421875e-10
0.0004944	4.38232421875e-10
0.0004952	4.38232421875e-10
0.000496	4.38232421875e-10
0.0004968	4.38537597656e-10
0.0004976	4.39453125e-10
0.0004984	4.38537597656e-10
0.0004992	4.38537597656e-10
0.0005	4.38232421875e-10
0.0005008	4.39758300781e-10
0.0005016	4.38842773437e-10
0.0005024	4.38842773437e-10
0.0005032	4.38842773437e-10
0.000504	4.39147949219e-10
0.0005048	4.39453125e-10
0.0005056	4.39147949219e-10
0.0005063999999999999	4.39147949219e-10
0.0005072	4.39758300781e-10
0.000508	4.39758300781e-10
0.0005088	4.39758300781e-10
0.0005096	4.40368652344e-10
0.0005104	4.40673828125e-10
0.0005112	4.40368652344e-10
0.000512	4.40063476562e-10
0.0005128	4.40368652344e-10
0.0005136	4.40979003906e-10
0.0005144	4.40368652344e-10
0.0005151999999999999	4.40673828125e-10
0.000516	4.39453125e-10
0.0005168	4.40673828125e-10
0.0005176	4.40979003906e-10
0.0005184	4.40368652344e-10
0.0005192	4.40979003906e-10
0.00052	4.40673828125e-10
0.0005208	4.40979003906e-10
0.0005216	4.40673828125e-10
0.0005224	4.40368652344e-10
0.0005232	4.40673828125e-10
0.0005240000000000001	4.39758300781e-10
0.0005248	4.40063476562e-10
0.0005256	4.40063476562e-10
0.0005264	4.40063476562e-10
0.0005272	4.39758300781e-10
0.000528	4.40063476562e-10
0.0005288	4.39758300781e-10
0.0005296	4.39147949219e-10
0.0005304	4.38842773437e-10
0.0005312	4.39147949219e-10
0.000532	4.39758300781e-10
0.0005328	4.37316894531e-10
0.0005336	4.39147949219e-10
0.0005344	4.39147949219e-10
0.0005352	4.39147949219e-10
0.000536	4.38842773437e-10
0.0005368	4.39453125e-10
0.0005375999999999999	4.39453125e-10
0.0005384	4.39147949219e-10
0.0005392	4.39453125e-10
0.00054	4.38842773437e-10
0.0005408	4.39453125e-10
0.0005416	4.39453125e-10
0.0005424	4.39147949219e-10
0.0005432	4.39147949219e-10
0.000544	4.39147949219e-10
0.0005448	4.39147949219e-10
0.0005456	4.38842773437e-10
0.0005464000000000001	4.40063476562e-10
0.0005472	4.38842773437e-10
0.000548	4.39758300781e-10
0.0005488	4.39758300781e-10
0.0005496	4.38537597656e-10
0.0005504	4.39758300781e-10
0.0005512	4.40368652344e-10
0.000552	4.39758300781e-10
0.0005528	4.40673828125e-10
0.0005536	4.41284179688e-10
0.0005544	4.41589355469e-10
0.0005552000000000001	4.40979003906e-10
0.000556	4.40979003906e-10
0.0005568	4.40979003906e-10
0.0005576	4.40979003906e-10
0.0005584	4.42199707031e-10
0.0005592	4.41284179688e-10
0.00056	4.41589355469e-10
0.0005608	4.4189453125e-10
0.0005616	4.4189453125e-10
0.0005624	4.42504882813e-10
0.0005632	4.4189453125e-10
0.000564	4.42504882813e-10
0.0005648	4.42199707031e-10
0.0005656	4.42199707031e-10
0.0005664	4.40979003906e-10
0.0005672	4.42504882813e-10
0.000568	4.4189453125e-10
0.0005687999999999999	4.42199707031e-10
0.0005696	4.42810058594e-10
0.0005704	4.42199707031e-10
0.0005712	4.42504882813e-10
0.000572	4.42810058594e-10
0.0005728	4.42504882813e-10
0.0005736	4.42199707031e-10
0.0005744	4.41589355469e-10
0.0005752	4.41589355469e-10
0.000576	4.41284179688e-10
0.0005768	4.40979003906e-10
0.0005776000000000001	4.39453125e-10
0.0005784	4.41284179688e-10
0.0005792	4.40063476562e-10
0.00058	4.40673828125e-10
0.0005808	4.39147949219e-10
0.0005816	4.39758300781e-10
0.0005824	4.39453125e-10
0.0005832	4.38537597656e-10
0.000584	4.38232421875e-10
0.0005848	4.38232421875e-10
0.0005856	4.38232421875e-10
0.0005864000000000001	4.38232421875e-10
0.0005872	4.37622070312e-10
0.000588	4.37927246094e-10
0.0005888	4.38537597656e-10
0.0005896	4.37316894531e-10
0.0005904	4.37316894531e-10
0.0005912	4.37316894531e-10
0.000592	4.38232421875e-10
0.0005928	4.37316894531e-10
0.0005936	4.36401367188e-10
0.0005944	4.37316894531e-10
0.0005952	4.3701171875e-10
0.000596	4.37316894531e-10
0.0005968	4.37316894531e-10
0.0005976	4.3701171875e-10
0.0005984	4.37316894531e-10
0.0005992	4.37622070312e-10
0.0005999999999999999	4.37316894531e-10
0.0006008	4.38842773437e-10
0.0006016	4.37622070312e-10
0.0006024	4.38537597656e-10
0.0006032	4.39453125e-10
0.000604	4.39758300781e-10
0.0006048	4.40368652344e-10
0.0006056	4.39758300781e-10
0.0006064	4.40368652344e-10
0.0006072	4.39758300781e-10
0.000608	4.40063476562e-10
0.0006088000000000001	4.40979003906e-10
0.0006096	4.4189453125e-10
0.0006104	4.40979003906e-10
0.0006112	4.41589355469e-10
0.000612	4.4189453125e-10
0.0006128	4.42199707031e-10
0.0006136	4.42810058594e-10
0.0006144	4.42504882813e-10
0.0006152	4.41589355469e-10
0.000616	4.4189453125e-10
0.0006168	4.42199707031e-10
0.0006176	4.42199707031e-10
0.0006184	4.42199707031e-10
0.0006192	4.41589355469e-10
0.00062	4.41589355469e-10
0.0006208	4.41589355469e-10
0.0006216	4.4189453125e-10
0.0006223999999999999	4.4189453125e-10
0.0006232	4.4189453125e-10
0.000624	4.41284179688e-10
0.0006248	4.40673828125e-10
0.0006256	4.40673828125e-10
0.0006264	4.40368652344e-10
0.0006272	4.40673828125e-10
0.000628	4.39758300781e-10
0.0006288	4.40063476562e-10
0.0006296	4.38842773437e-10
0.0006304	4.39758300781e-10
0.0006311999999999999	4.40368652344e-10
0.000632	4.39453125e-10
0.0006328	4.39147949219e-10
0.0006336	4.39758300781e-10
0.0006344	4.39147949219e-10
0.0006352	4.37927246094e-10
0.000636	4.39147949219e-10
0.0006368	4.38232421875e-10
0.0006376	4.38232421875e-10
0.0006384	4.37927246094e-10
0.0006392	4.39147949219e-10
0.0006400000000000001	4.38537597656e-10
0.0006408	4.37927246094e-10
0.0006416	4.38232421875e-10
0.0006424	4.38537597656e-10
0.0006432	4.37927246094e-10
0.000644	4.37927246094e-10
0.0006448	4.38232421875e-10
0.0006456	4.37622070312e-10
0.0006464	4.38537597656e-10
0.0006472	4.37316894531e-10
0.000648	4.37927246094e-10
0.0006488	4.37927246094e-10
0.0006496	4.37316894531e-10
0.0006504	4.39453125e-10
0.0006512	4.36401367188e-10
0.000652	4.37316894531e-10
0.0006528	4.3701171875e-10
0.0006535999999999999	4.3701171875e-10
0.0006544	4.36706542969e-10
0.0006552	4.35791015625e-10
0.000656	4.37316894531e-10
0.0006568	4.37316894531e-10
0.0006576	4.37316894531e-10
0.0006584	4.36401367188e-10
0.0006592	4.36401367188e-10
0.00066	4.36401367188e-10
0.0006608	4.37316894531e-10
0.0006616	4.3701171875e-10
0.0006623999999999999	4.37316894531e-10
0.0006632	4.37316894531e-10
0.000664	4.37927246094e-10
0.0006648	4.37622070312e-10
0.0006656	4.37622070312e-10
0.0006664	4.38537597656e-10
0.0006672	4.40063476562e-10
0.000668	4.36401367188e-10
0.0006688	4.38537597656e-10
0.0006696	4.39453125e-10
0.0006704	4.39453125e-10
0.0006712000000000001	4.39147949219e-10
0.000672	4.38842773437e-10
0.0006728	4.40063476562e-10
0.0006736	4.40063476562e-10
0.0006744	4.40368652344e-10
0.0006752	4.40368652344e-10
0.000676	4.40063476562e-10
0.0006768	4.39453125e-10
0.0006776	4.40368652344e-10
0.0006784	4.40979003906e-10
0.0006792	4.40979003906e-10
0.00068	4.40368652344e-10
0.0006808	4.39758300781e-10
0.0006816	4.41589355469e-10
0.0006824	4.40979003906e-10
0.0006832	4.41589355469e-10
0.000684	4.42504882813e-10
0.0006847999999999999	4.39453125e-10
0.0006856	4.41589355469e-10
0.0006864	4.40673828125e-10
0.0006872	4.4189453125e-10
0.000688	4.42199707031e-10
0.0006888	4.40063476562e-10
0.0006896	4.41284179688e-10
0.0006904	4.41284179688e-10
0.0006912	4.41284179688e-10
0.000692	4.41284179688e-10
0.0006928	4.40979003906e-10
0.0006936000000000001	4.40673828125e-10
0.0006944	4.40673828125e-10
0.0006952	4.41284179688e-10
0.000696	4.40368652344e-10
0.0006968	4.39758300781e-10
0.0006976	4.40673828125e-10
0.0006984	4.40368652344e-10
0.0006992	4.40368652344e-10
0.0007	4.40673828125e-10
0.0007008	4.40368652344e-10
0.0007016	4.39453125e-10
0.0007024000000000001	4.40979003906e-10
0.0007032	4.39453125e-10
0.000704	4.39147949219e-10
0.0007048	4.40979003906e-10
0.0007056	4.40063476562e-10
0.0007064	4.40368652344e-10
0.0007072	4.40979003906e-10
0.000708	4.40368652344e-10
0.0007088	4.40063476562e-10
0.0007096	4.40063476562e-10
0.0007104	4.39758300781e-10
0.0007112	4.39758300781e-10
0.000712	4.39758300781e-10
0.0007128	4.40063476562e-10
0.0007136	4.40063476562e-10
0.0007144	4.39453125e-10
0.0007152	4.40063476562e-10
0.0007159999999999999	4.38842773437e-10
0.0007168	4.39147949219e-10
0.0007176	4.38232421875e-10
0.0007184	4.39453125e-10
0.0007192	4.38537597656e-10
0.00072	4.37927246094e-10
0.0007208	4.38842773437e-10
0.0007216	4.38537597656e-10
0.0007224	4.38842773437e-10
0.0007232	4.38537597656e-10
0.000724	4.38537597656e-10
0.0007248000000000001	4.39147949219e-10
0.0007256	4.38537597656e-10
0.0007264	4.38537597656e-10
0.0007272	4.38232421875e-10
0.000728	4.38232421875e-10
0.0007288	4.38232421875e-10
0.0007296	4.38232421875e-10
0.0007304	4.37927246094e-10
0.0007312	4.38232421875e-10
0.000732	4.38232421875e-10
0.0007328	4.37927246094e-10
0.0007336000000000001	4.38842773437e-10
0.0007344	4.38537597656e-10
0.0007352	4.38842773437e-10
0.000736	4.37927246094e-10
0.0007368	4.38232421875e-10
0.0007376	4.39147949219e-10
0.0007384	4.39147949219e-10
0.0007392	4.38842773437e-10
0.00074	4.40368652344e-10
0.0007408	4.41284179688e-10
0.0007416	4.40368652344e-10
0.0007424	4.40673828125e-10
0.0007432	4.40979003906e-10
0.000744	4.40673828125e-10
0.0007448	4.40979003906e-10
0.0007456	4.41284179688e-10
0.0007464	4.4189453125e-10
0.0007471999999999999	4.41284179688e-10
0.000748	4.4189453125e-10
0.0007488	4.4189453125e-10
0.0007496	4.41589355469e-10
0.0007504	4.41284179688e-10
0.0007512	4.4189453125e-10
0.000752	4.43115234375e-10
0.0007528	4.40979003906e-10
0.0007536	4.41284179688e-10
0.0007544	4.42504882813e-10
0.0007552	4.42199707031e-10
0.0007560000000000001	4.42504882813e-10
0.0007568	4.4189453125e-10
0.0007576	4.4189453125e-10
0.0007584	4.42199707031e-10
0.0007592	4.42199707031e-10
0.00076	4.42504882813e-10
0.0007608	4.43115234375e-10
0.0007616	4.42504882813e-10
0.0007624	4.42199707031e-10
0.0007632	4.42810058594e-10
0.000764	4.4189453125e-10
0.0007648000000000001	4.42810058594e-10
0.0007656	4.4189453125e-10
0.0007664	4.41589355469e-10
0.0007672	4.4189453125e-10
0.000768	4.4189453125e-10
0.0007688	4.41589355469e-10
0.0007695999999999999	4.40979003906e-10
0.0007704	4.40673828125e-10
0.0007712	4.40673828125e-10
0.000772	4.40673828125e-10
0.0007728	4.40979003906e-10
0.0007736	4.40063476562e-10
0.0007744	4.40979003906e-10
0.0007752	4.40979003906e-10
0.000776	4.40979003906e-10
0.0007768	4.42199707031e-10
0.0007776	4.40673828125e-10
0.0007783999999999999	4.41284179688e-10
0.0007792	4.40673828125e-10
0.00078	4.40063476562e-10
0.0007808	4.41284179688e-10
0.0007816	4.40979003906e-10
0.0007824	4.4189453125e-10
0.0007832	4.41284179688e-10
0.000784	4.40673828125e-10
0.0007848	4.41284179688e-10
0.0007856	4.40368652344e-10
0.0007864	4.41284179688e-10
0.0007872000000000001	4.40063476562e-10
0.000788	4.41589355469e-10
0.0007888	4.40979003906e-10
0.0007896	4.4189453125e-10
0.0007904	4.40368652344e-10
0.0007912	4.40979003906e-10
0.000792	4.41284179688e-10
0.0007928	4.40063476562e-10
0.0007936	4.41589355469e-10
0.0007944	4.40979003906e-10
0.0007952	4.40979003906e-10
0.000796	4.40368652344e-10
0.0007968	4.40979003906e-10
0.0007976	4.40368652344e-10
0.0007984	4.40673828125e-10
0.0007992	4.40673828125e-10
0.0008	4.40368652344e-10
0.0008007999999999999	4.40368652344e-10
0.0008016	4.40979003906e-10
0.0008024	4.40673828125e-10
0.0008032	4.40063476562e-10
0.000804	4.40368652344e-10
0.0008048	4.40063476562e-10
0.0008056	4.40673828125e-10
0.0008064	4.40673828125e-10
0.0008072	4.39453125e-10
0.000808	4.40063476562e-10
0.0008088	4.40368652344e-10
0.0008095999999999999	4.39453125e-10
0.0008104	4.40063476562e-10
0.0008112	4.40368652344e-10
0.000812	4.39453125e-10
0.0008128	4.39453125e-10
0.0008136	4.39453125e-10
0.0008144	4.39147949219e-10
0.0008152	4.40673828125e-10
0.000816	4.39453125e-10
0.0008168	4.40063476562e-10
0.0008176	4.39147949219e-10
0.0008184000000000001	4.38842773437e-10
0.0008192	4.38842773437e-10
0.00082	4.39147949219e-10
0.0008208	4.40368652344e-10
0.0008216	4.39453125e-10
0.0008224	4.39147949219e-10
0.0008232	4.39453125e-10
0.000824	4.39453125e-10
0.0008248	4.39758300781e-10
0.0008256	4.39453125e-10
0.0008264	4.39758300781e-10
0.0008272	4.39758300781e-10
0.000828	4.39758300781e-10
0.0008288	4.39758300781e-10
0.0008296	4.41589355469e-10
0.0008304	4.39758300781e-10
0.0008312	4.39758300781e-10
0.0008319999999999999	4.39758300781e-10
0.0008328	4.40368652344e-10
0.0008336	4.40063476562e-10
0.0008344	4.40368652344e-10
0.0008352	4.40063476562e-10
0.000836	4.40063476562e-10
0.0008368	4.40673828125e-10
0.0008376	4.40979003906e-10
0.0008384	4.40368652344e-10
0.0008392	4.40368652344e-10
0.00084	4.40673828125e-10
0.0008407999999999999	4.40063476562e-10
0.0008416	4.41589355469e-10
0.0008424	4.40979003906e-10
0.0008432	4.40368652344e-10
0.000844	4.40979003906e-10
0.0008448	4.40368652344e-10
0.0008456	4.40063476562e-10
0.0008464	4.40979003906e-10
0.0008472	4.41284179688e-10
0.000848	4.40368652344e-10
0.0008488	4.40368652344e-10
0.0008496000000000001	4.40368652344e-10
0.0008504	4.40368652344e-10
0.0008512	4.39758300781e-10
0.000852	4.40368652344e-10
0.0008528	4.40673828125e-10
0.0008536	4.39758300781e-10
0.0008544	4.39758300781e-10
0.0008552	4.39147949219e-10
0.000856	4.40063476562e-10
0.0008568	4.40063476562e-10
0.0008576	4.39147949219e-10
0.0008584	4.39147949219e-10
0.0008592	4.39453125e-10
0.00086	4.39453125e-10
0.0008608	4.39147949219e-10
0.0008616	4.39453125e-10
0.0008624	4.39758300781e-10
0.0008631999999999999	4.39453125e-10
0.000864	4.39453125e-10
0.0008648	4.39147949219e-10
0.0008656	4.39453125e-10
0.0008664	4.39147949219e-10
0.0008672	4.39147949219e-10
0.000868	4.39147949219e-10
0.0008688	4.39453125e-10
0.0008696	4.40368652344e-10
0.0008704	4.38842773437e-10
0.0008712	4.39758300781e-10
0.0008720000000000001	4.38842773437e-10
0.0008728	4.38842773437e-10
0.0008736	4.39453125e-10
0.0008744	4.40063476562e-10
0.0008752	4.37927246094e-10
0.000876	4.39453125e-10
0.0008768	4.39147949219e-10
0.0008776	4.38842773437e-10
0.0008784	4.38537597656e-10
0.0008792	4.38537597656e-10
0.00088	4.39147949219e-10
0.0008808000000000001	4.39147949219e-10
0.0008816	4.39147949219e-10
0.0008824	4.38537597656e-10
0.0008832	4.38842773437e-10
0.000884	4.39147949219e-10
0.0008848	4.38232421875e-10
0.0008856	4.38842773437e-10
0.0008864	4.40063476562e-10
0.0008872	4.39758300781e-10
0.000888	4.39147949219e-10
0.0008888	4.39758300781e-10
0.0008896	4.39758300781e-10
0.0008904	4.39453125e-10
0.0008912	4.39147949219e-10
0.000892	4.38842773437e-10
0.0008928	4.39453125e-10
0.0008936	4.40063476562e-10
0.0008943999999999999	4.40063476562e-10
0.0008952	4.39453125e-10
0.000896	4.40063476562e-10
0.0008968	4.40063476562e-10
0.0008976	4.40673828125e-10
0.0008984	4.40673828125e-10
0.0008992	4.40368652344e-10
0.0009	4.40673828125e-10
0.0009008	4.40368652344e-10
0.0009016	4.40673828125e-10
0.0009024	4.40979003906e-10
0.0009032000000000001	4.42199707031e-10
0.000904	4.40979003906e-10
0.0009048	4.41284179688e-10
0.0009056	4.41284179688e-10
0.0009064	4.41589355469e-10
0.0009072	4.41284179688e-10
0.000908	4.40368652344e-10
0.0009088	4.4189453125e-10
0.0009096	4.41284179688e-10
0.0009104	4.40979003906e-10
0.0009112	4.4189453125e-10
0.0009120000000000001	4.4189453125e-10
0.0009128	4.40673828125e-10
0.0009136	4.41589355469e-10
0.0009144	4.41589355469e-10
0.0009152	4.41589355469e-10
0.000916	4.40979003906e-10
0.0009168	4.40673828125e-10
0.0009176	4.40979003906e-10
0.0009184	4.41284179688e-10
0.0009192	4.40673828125e-10
0.00092	4.40979003906e-10
0.0009208	4.41589355469e-10
0.0009216	4.40368652344e-10
0.0009224	4.40673828125e-10
0.0009232	4.40673828125e-10
0.000924	4.40979003906e-10
0.0009248	4.40368652344e-10
0.0009255999999999999	4.40368652344e-10
0.0009264	4.40063476562e-10
0.0009272	4.40368652344e-10
0.000928	4.40673828125e-10
0.0009288	4.40979003906e-10
0.0009296	4.41284179688e-10
0.0009304	4.40368652344e-10
0.0009312	4.41589355469e-10
0.000932	4.40368652344e-10
0.0009328	4.41284179688e-10
0.0009336	4.41284179688e-10
0.0009344000000000001	4.40979003906e-10
0.0009352	4.40368652344e-10
0.000936	4.4189453125e-10
0.0009368	4.4189453125e-10
0.0009376	4.42810058594e-10
0.0009384	4.4189453125e-10
0.0009392	4.4189453125e-10
0.00094	4.42504882813e-10
0.0009408	4.42504882813e-10
0.0009416	4.43115234375e-10
0.0009424	4.42199707031e-10
0.0009432	4.42199707031e-10
0.000944	4.42504882813e-10
0.0009448	4.43420410156e-10
0.0009456	4.44030761719e-10
0.0009464	4.43115234375e-10
0.0009472	4.43725585937e-10
0.0009479999999999999	4.44030761719e-10
0.0009488	4.43420410156e-10
0.0009496	4.43420410156e-10
0.0009504	4.43725585937e-10
0.0009512	4.443359375e-10
0.000952	4.43725585937e-10
0.0009528	4.43115234375e-10
0.0009536	4.44030761719e-10
0.0009544	4.44946289062e-10
0.0009552	4.43725585937e-10
0.000956	4.43420410156e-10
0.0009567999999999999	4.43115234375e-10
0.0009576	4.43725585937e-10
0.0009584	4.42810058594e-10
0.0009592	4.43420410156e-10
0.00096	4.42199707031e-10
0.0009608	4.42199707031e-10
0.0009616	4.42504882813e-10
0.0009624	4.42199707031e-10
0.0009632	4.42199707031e-10
0.000964	4.4189453125e-10
0.0009648	4.42199707031e-10
0.0009656000000000001	4.41589355469e-10
0.0009664	4.41284179688e-10
0.0009672	4.40673828125e-10
0.000968	4.40979003906e-10
0.0009688	4.41284179688e-10
0.0009696	4.40673828125e-10
0.0009704	4.40368652344e-10
0.0009712	4.4189453125e-10
0.000972	4.41284179688e-10
0.0009728	4.41284179688e-10
0.0009736	4.40673828125e-10
0.0009744	4.41284179688e-10
0.0009752	4.41589355469e-10
0.000976	4.41589355469e-10
0.0009768000000000001	4.40979003906e-10
0.0009775999999999999	4.41284179688e-10
0.0009783999999999999	4.41284179688e-10
0.0009791999999999999	4.42504882813e-10
0.00098	4.4189453125e-10
0.0009808	4.42199707031e-10
0.0009816	4.42199707031e-10
0.0009824	4.42199707031e-10
0.0009832	4.42504882813e-10
0.0009840000000000001	4.43115234375e-10
0.0009848000000000001	4.42810058594e-10
0.0009856000000000001	4.43115234375e-10
0.0009863999999999999	4.42504882813e-10
0.0009871999999999999	4.42810058594e-10
0.0009879999999999999	4.43420410156e-10
0.0009888	4.44030761719e-10
0.0009896	4.443359375e-10
0.0009904	4.43115234375e-10
0.0009912	4.43115234375e-10
0.000992	4.43725585937e-10
0.0009928000000000001	4.43115234375e-10
0.0009936000000000001	4.42504882813e-10
0.0009944000000000001	4.43420410156e-10
0.0009951999999999999	4.42810058594e-10
0.0009959999999999999	4.43725585937e-10
0.0009967999999999999	4.42810058594e-10
0.0009976	4.42504882813e-10
0.0009984	4.42810058594e-10
0.0009992	4.42810058594e-10
0.001	4.4189453125e-10
0.0010008	4.42504882813e-10
0.0010016	4.42199707031e-10
0.0010024	4.41589355469e-10
0.0010032	4.41284179688e-10
0.001004	4.4189453125e-10
0.0010048	4.40673828125e-10
0.0010056	4.40673828125e-10
0.0010064	4.42199707031e-10
0.0010072	4.40063476562e-10
0.001008	4.40368652344e-10
0.0010088	4.40063476562e-10
0.0010096	4.39453125e-10
0.0010104	4.39147949219e-10
0.0010112	4.38842773437e-10
0.001012	4.38842773437e-10
0.0010128	4.37927246094e-10
0.0010136	4.37927246094e-10
0.0010144	4.37622070312e-10
0.0010152	4.37927246094e-10
0.001016	4.36706542969e-10
0.0010168	4.37316894531e-10
0.0010176	4.37622070312e-10
0.0010184	4.3701171875e-10
0.0010192	4.37316894531e-10
0.00102	4.35791015625e-10
0.0010208	4.37622070312e-10
0.0010216	4.35791015625e-10
0.0010224	4.37927246094e-10
0.0010232	4.37316894531e-10
0.001024	4.36096191406e-10
0.0010248	4.37316894531e-10
0.0010256	4.36706542969e-10
0.0010264	4.36706542969e-10
0.0010272	4.35791015625e-10
0.001028	4.36096191406e-10
0.0010288	4.37316894531e-10
0.0010296	4.36401367188e-10
0.0010304	4.3701171875e-10
0.0010312	4.37316894531e-10
0.001032	4.36706542969e-10
0.0010328	4.37316894531e-10
0.0010336	4.3701171875e-10
0.0010344	4.36706542969e-10
0.0010352	4.36706542969e-10
0.001036	4.37316894531e-10
0.0010368	4.3701171875e-10
0.0010376	4.37316894531e-10
0.0010384	4.36401367188e-10
0.0010392	4.37927246094e-10
0.00104	4.37622070312e-10
0.0010408	4.37316894531e-10
0.0010416	4.37622070312e-10
0.0010424	4.3701171875e-10
0.0010432	4.37316894531e-10
0.001044	4.3701171875e-10
0.0010448	4.37622070312e-10
0.0010456	4.38232421875e-10
0.0010464	4.37316894531e-10
0.0010472	4.37927246094e-10
0.001048	4.37927246094e-10
0.0010488	4.37927246094e-10
0.0010496	4.37622070312e-10
0.0010504	4.38232421875e-10
0.0010512	4.37927246094e-10
0.001052	4.38842773437e-10
0.0010528	4.38842773437e-10
0.0010536	4.38232421875e-10
0.0010544	4.40063476562e-10
0.0010552	4.37316894531e-10
0.001056	4.39147949219e-10
0.0010568	4.38537597656e-10
0.0010576	4.38232421875e-10
0.0010584	4.38537597656e-10
0.0010592	4.38537597656e-10
0.00106	4.38537597656e-10
0.0010608	4.38232421875e-10
0.0010616	4.38537597656e-10
0.0010624	4.38842773437e-10
0.0010632	4.39758300781e-10
0.001064	4.38842773437e-10
0.0010648	4.39147949219e-10
0.0010656	4.39758300781e-10
0.0010664	4.40368652344e-10
0.0010672	4.39147949219e-10
0.001068	4.39147949219e-10
0.0010688	4.38537597656e-10
0.0010696	4.40368652344e-10
0.0010704	4.39758300781e-10
0.0010712	4.39147949219e-10
0.001072	4.40063476562e-10
0.0010728	4.39758300781e-10
0.0010736	4.40063476562e-10
0.0010744	4.40368652344e-10
0.0010752	4.40063476562e-10
0.001076	4.40368652344e-10
0.0010768	4.40368652344e-10
0.0010776	4.39758300781e-10
0.0010784	4.40368652344e-10
0.0010792	4.40673828125e-10
0.00108	4.40368652344e-10
0.0010808	4.41284179688e-10
0.0010816	4.40063476562e-10
0.0010824	4.40979003906e-10
0.0010832	4.41284179688e-10
0.001084	4.41284179688e-10
0.0010848	4.41284179688e-10
0.0010856	4.4189453125e-10
0.0010864	4.4189453125e-10
0.0010872	4.41589355469e-10
0.001088	4.41284179688e-10
0.0010888	4.41589355469e-10
0.0010896	4.42810058594e-10
0.0010904	4.42199707031e-10
0.0010912	4.41589355469e-10
0.001092	4.42199707031e-10
0.0010928	4.43115234375e-10
0.0010936	4.43115234375e-10
0.0010944	4.42810058594e-10
0.0010952	4.42199707031e-10
0.001096	4.43115234375e-10
0.0010968	4.42810058594e-10
0.0010976	4.43420410156e-10
0.0010984	4.42810058594e-10
0.0010992	4.43115234375e-10
0.0011	4.42199707031e-10
0.0011008	4.42810058594e-10
0.0011016	4.43725585937e-10
0.0011024	4.42504882813e-10
0.0011032	4.42810058594e-10
0.001104	4.42504882813e-10
0.0011048	4.40979003906e-10
0.0011056	4.43420410156e-10
0.0011064	4.43115234375e-10
0.0011072	4.42199707031e-10
0.001108	4.4189453125e-10
0.0011088	4.43115234375e-10
0.0011096	4.43115234375e-10
0.0011104	4.42199707031e-10
0.0011112	4.41589355469e-10
0.001112	4.42199707031e-10
0.0011128	4.42199707031e-10
0.0011136	4.42810058594e-10
0.0011144	4.40979003906e-10
0.0011152	4.4189453125e-10
0.001116	4.4189453125e-10
0.0011168	4.4189453125e-10
0.0011176	4.41589355469e-10
0.0011184	4.4189453125e-10
0.0011192	4.42810058594e-10
0.00112	4.41589355469e-10
0.0011208	4.41284179688e-10
0.0011216	4.40368652344e-10
0.0011224	4.41284179688e-10
0.0011232	4.41284179688e-10
0.001124	4.41284179688e-10
0.0011248	4.40979003906e-10
0.0011256	4.40979003906e-10
0.0011264	4.41284179688e-10
0.0011272	4.42199707031e-10
0.001128	4.40673828125e-10
0.0011288	4.40368652344e-10
0.0011296	4.40979003906e-10
0.0011304	4.41284179688e-10
0.0011312	4.41284179688e-10
0.001132	4.40063476562e-10
0.0011328	4.40368652344e-10
0.0011336	4.40368652344e-10
0.0011344	4.40368652344e-10
0.0011352	4.39758300781e-10
0.001136	4.39758300781e-10
0.0011368	4.39453125e-10
0.0011376	4.39758300781e-10
0.0011384	4.38842773437e-10
0.0011392	4.39453125e-10
0.00114	4.39147949219e-10
0.0011408	4.39147949219e-10
0.0011416	4.37927246094e-10
0.0011424	4.38842773437e-10
0.0011432	4.39147949219e-10
0.001144	4.39147949219e-10
0.0011448	4.38232421875e-10
0.0011456	4.38537597656e-10
0.0011464	4.38232421875e-10
0.0011472	4.38537597656e-10
0.001148	4.38232421875e-10
0.0011488	4.37927246094e-10
0.0011496	4.37622070312e-10
0.0011504	4.37622070312e-10
0.0011512	4.36096191406e-10
0.001152	4.37622070312e-10
0.0011528	4.37927246094e-10
0.0011536	4.37316894531e-10
0.0011544	4.37927246094e-10
0.0011552	4.3701171875e-10
0.001156	4.36096191406e-10
0.0011568	4.3701171875e-10
0.0011576	4.37622070312e-10
0.0011584	4.3701171875e-10
0.0011592	4.37316894531e-10
0.00116	4.3701171875e-10
0.0011608	4.37622070312e-10
0.0011616	4.37316894531e-10
0.0011624	4.37316894531e-10
0.0011632	4.37316894531e-10
0.001164	4.36401367188e-10
0.0011648	4.3701171875e-10
0.0011656	4.36401367188e-10
0.0011664	4.36706542969e-10
0.0011672	4.36096191406e-10
0.001168	4.36401367188e-10
0.0011688	4.36401367188e-10
0.0011696	4.36096191406e-10
0.0011704	4.36096191406e-10
0.0011712	4.36401367188e-10
0.001172	4.35791015625e-10
0.0011728	4.35791015625e-10
0.0011736	4.3701171875e-10
0.0011744	4.36706542969e-10
0.0011752	4.36706542969e-10
0.001176	4.36401367188e-10
0.0011768	4.37316894531e-10
0.0011776	4.3701171875e-10
0.0011784	4.37316894531e-10
0.0011792	4.36706542969e-10
0.00118	4.37316894531e-10
0.0011808	4.36706542969e-10
0.0011816	4.36401367188e-10
0.0011824	4.36401367188e-10
0.0011832	4.3701171875e-10
0.001184	4.37622070312e-10
0.0011848	4.36401367188e-10
0.0011856	4.36706542969e-10
0.0011864	4.37316894531e-10
0.0011872	4.3701171875e-10
0.001188	4.37927246094e-10
0.0011888	4.36096191406e-10
0.0011896	4.37622070312e-10
0.0011904	4.37316894531e-10
0.0011912	4.38537597656e-10
0.001192	4.37927246094e-10
0.0011928	4.38842773437e-10
0.0011936	4.37927246094e-10
0.0011944	4.38232421875e-10
0.0011952	4.39147949219e-10
0.001196	4.38232421875e-10
0.0011968	4.38537597656e-10
0.0011976	4.39147949219e-10
0.0011984	4.39147949219e-10
0.0011992	4.38842773437e-10
0.0012	4.38842773437e-10
0.0012008	4.38842773437e-10
0.0012016	4.39758300781e-10
0.0012024	4.39758300781e-10
0.0012032	4.38537597656e-10
0.001204	4.40063476562e-10
0.0012048	4.40063476562e-10
0.0012056	4.41284179688e-10
0.0012064	4.39453125e-10
0.0012072	4.39758300781e-10
0.001208	4.40673828125e-10
0.0012088	4.39758300781e-10
0.0012096	4.41284179688e-10
0.0012104	4.40979003906e-10
0.0012112	4.41589355469e-10
0.001212	4.41284179688e-10
0.0012128	4.40979003906e-10
0.0012136	4.41284179688e-10
0.0012144	4.4189453125e-10
0.0012152	4.40979003906e-10
0.001216	4.41284179688e-10
0.0012168	4.42199707031e-10
0.0012176	4.42504882813e-10
0.0012184	4.42199707031e-10
0.0012192	4.4189453125e-10
0.00122	4.42504882813e-10
0.0012208	4.41589355469e-10
0.0012216	4.42504882813e-10
0.0012224	4.44030761719e-10
0.0012232	4.42810058594e-10
0.001224	4.41284179688e-10
0.0012248	4.42504882813e-10
0.0012256	4.42504882813e-10
0.0012264	4.42199707031e-10
0.0012272	4.4189453125e-10
0.001228	4.42504882813e-10
0.0012288	4.42199707031e-10
0.0012296	4.4189453125e-10
0.0012304	4.4189453125e-10
0.0012312	4.41284179688e-10
0.001232	4.4189453125e-10
0.0012328	4.40979003906e-10
0.0012336	4.41284179688e-10
0.0012344	4.40979003906e-10
0.0012352	4.40673828125e-10
0.001236	4.41589355469e-10
0.0012368	4.40979003906e-10
0.0012376	4.40673828125e-10
0.0012384	4.40979003906e-10
0.0012392	4.42504882813e-10
0.00124	4.40063476562e-10
0.0012408	4.40673828125e-10
0.0012416	4.40673828125e-10
0.0012424	4.40368652344e-10
0.0012432	4.40368652344e-10
0.001244	4.40063476562e-10
0.0012448	4.40063476562e-10
0.0012456	4.40673828125e-10
0.0012464	4.40063476562e-10
0.0012472	4.40979003906e-10
0.001248	4.40673828125e-10
0.0012488	4.39758300781e-10
0.0012496	4.40368652344e-10
0.0012504	4.40368652344e-10
0.0012512	4.40368652344e-10
0.001252	4.40368652344e-10
0.0012528	4.40979003906e-10
0.0012536	4.40368652344e-10
0.0012544	4.40368652344e-10
0.0012552	4.40063476562e-10
0.001256	4.42504882813e-10
0.0012568	4.39147949219e-10
0.0012576	4.40368652344e-10
0.0012584	4.40063476562e-10
0.0012592	4.40368652344e-10
0.00126	4.40673828125e-10
0.0012608	4.40368652344e-10
0.0012616	4.40368652344e-10
0.0012624	4.40673828125e-10
0.0012632	4.40673828125e-10
0.001264	4.40063476562e-10
0.0012648	4.39758300781e-10
0.0012656	4.40063476562e-10
0.0012664	4.40368652344e-10
0.0012672	4.39758300781e-10
0.001268	4.40063476562e-10
0.0012688	4.40368652344e-10
0.0012696	4.39758300781e-10
0.0012704	4.39758300781e-10
0.0012712	4.39453125e-10
0.001272	4.39453125e-10
0.0012728	4.40063476562e-10
0.0012736	4.37927246094e-10
0.0012744	4.39147949219e-10
0.0012752	4.38537597656e-10
0.001276	4.38842773437e-10
0.0012768	4.37927246094e-10
0.0012776	4.38537597656e-10
0.0012784	4.39453125e-10
0.0012792	4.39453125e-10
0.00128	4.39147949219e-10
0.0012808	4.39453125e-10
0.0012816	4.39453125e-10
0.0012824	4.38842773437e-10
0.0012832	4.39758300781e-10
0.001284	4.39758300781e-10
0.0012848	4.39453125e-10
0.0012856	4.38537597656e-10
0.0012864	4.40063476562e-10
0.0012872	4.39758300781e-10
0.001288	4.39453125e-10
0.0012888	4.39758300781e-10
0.0012896	4.39758300781e-10
0.0012904	4.38232421875e-10
0.0012912	4.40063476562e-10
0.001292	4.39147949219e-10
0.0012928	4.39453125e-10
0.0012936	4.38537597656e-10
0.0012944	4.39147949219e-10
0.0012952	4.40673828125e-10
0.001296	4.40368652344e-10
0.0012968	4.39453125e-10
0.0012976	4.39453125e-10
0.0012984	4.38842773437e-10
0.0012992	4.39147949219e-10
0.0013	4.39453125e-10
0.0013008	4.39453125e-10
0.0013016	4.39147949219e-10
0.0013024	4.39453125e-10
0.0013032	4.39147949219e-10
0.001304	4.39147949219e-10
0.0013048	4.39758300781e-10
0.0013056	4.39147949219e-10
0.0013064	4.38537597656e-10
0.0013072	4.40063476562e-10
0.001308	4.39147949219e-10
0.0013088	4.39147949219e-10
0.0013096	4.39758300781e-10
0.0013104	4.38842773437e-10
0.0013112	4.38842773437e-10
0.001312	4.39758300781e-10
0.0013128	4.39758300781e-10
0.0013136	4.39758300781e-10
0.0013144	4.39758300781e-10
0.0013152	4.39758300781e-10
0.001316	4.39147949219e-10
0.0013168	4.39453125e-10
0.0013176	4.39453125e-10
0.0013184	4.39758300781e-10
0.0013192	4.39758300781e-10
0.00132	4.39453125e-10
0.0013208	4.39758300781e-10
0.0013216	4.39758300781e-10
0.0013224	4.39758300781e-10
0.0013232	4.39453125e-10
0.001324	4.40673828125e-10
0.0013248	4.39147949219e-10
0.0013256	4.39758300781e-10
0.0013264	4.40368652344e-10
0.0013272	4.39758300781e-10
0.001328	4.40673828125e-10
0.0013288	4.39758300781e-10
0.0013296	4.40063476562e-10
0.0013304	4.40063476562e-10
0.0013312	4.40673828125e-10
0.001332	4.39453125e-10
0.0013328	4.39758300781e-10
0.0013336	4.39758300781e-10
0.0013344	4.39147949219e-10
0.0013352	4.39147949219e-10
0.001336	4.39453125e-10
0.0013368	4.39453125e-10
0.0013376	4.39758300781e-10
0.0013384	4.39453125e-10
0.0013392	4.40368652344e-10
0.00134	4.39758300781e-10
0.0013408	4.40368652344e-10
0.0013416	4.38537597656e-10
0.0013424	4.39453125e-10
0.0013432	4.39758300781e-10
0.001344	4.39147949219e-10
0.0013448	4.40368652344e-10
0.0013456	4.40063476562e-10
0.0013464	4.39147949219e-10
0.0013472	4.39758300781e-10
0.001348	4.39147949219e-10
0.0013488	4.39453125e-10
0.0013496	4.40063476562e-10
0.0013504	4.38842773437e-10
0.0013512	4.38537597656e-10
0.001352	4.39453125e-10
0.0013528	4.38537597656e-10
0.0013536	4.39758300781e-10
0.0013544	4.38842773437e-10
0.0013552	4.39453125e-10
0.001356	4.39147949219e-10
0.0013568	4.38842773437e-10
0.0013576	4.39453125e-10
0.0013584	4.37622070312e-10
0.0013592	4.38537597656e-10
0.00136	4.38537597656e-10
0.0013608	4.39453125e-10
0.0013616	4.38842773437e-10
0.0013624	4.38232421875e-10
0.0013632	4.38232421875e-10
0.001364	4.38537597656e-10
0.0013648	4.38842773437e-10
0.0013656	4.39147949219e-10
0.0013664	4.39147949219e-10
0.0013672	4.39147949219e-10
0.001368	4.38537597656e-10
0.0013688	4.39147949219e-10
0.0013696	4.38842773437e-10
0.0013704	4.40063476562e-10
0.0013712	4.39453125e-10
0.001372	4.40368652344e-10
0.0013728	4.39758300781e-10
0.0013736	4.40368652344e-10
0.0013744	4.40063476562e-10
0.0013752	4.39758300781e-10
0.001376	4.40368652344e-10
0.0013768	4.40063476562e-10
0.0013776	4.40063476562e-10
0.0013784	4.40368652344e-10
0.0013792	4.40368652344e-10
0.00138	4.39453125e-10
0.0013808	4.40368652344e-10
0.0013816	4.40368652344e-10
0.0013824	4.40368652344e-10
0.0013832	4.40063476562e-10
0.001384	4.39758300781e-10
0.0013848	4.39758300781e-10
0.0013856	4.39453125e-10
0.0013864	4.39147949219e-10
0.0013872	4.39758300781e-10
0.001388	4.39453125e-10
0.0013888	4.38842773437e-10
0.0013896	4.39147949219e-10
0.0013904	4.39453125e-10
0.0013912	4.39453125e-10
0.001392	4.39147949219e-10
0.0013928	4.39147949219e-10
0.0013936	4.39453125e-10
0.0013944	4.39147949219e-10
0.0013952	4.39147949219e-10
0.001396	4.37927246094e-10
0.0013968	4.39147949219e-10
0.0013976	4.38232421875e-10
0.0013984	4.37927246094e-10
0.0013992	4.38537597656e-10
0.0014	4.39453125e-10
0.0014008	4.39147949219e-10
0.0014016	4.38842773437e-10
0.0014024	4.39147949219e-10
0.0014032	4.39453125e-10
0.001404	4.39453125e-10
0.0014048	4.39758300781e-10
0.0014056	4.39758300781e-10
0.0014064	4.40063476562e-10
0.0014072	4.40368652344e-10
0.001408	4.40673828125e-10
0.0014088	4.40979003906e-10
0.0014096	4.40368652344e-10
0.0014104	4.40368652344e-10
0.0014112	4.40673828125e-10
0.001412	4.41284179688e-10
0.0014128	4.41589355469e-10
0.0014136	4.40368652344e-10
0.0014144	4.41284179688e-10
0.0014152	4.4189453125e-10
0.001416	4.41589355469e-10
0.0014168	4.42504882813e-10
0.0014176	4.4189453125e-10
0.0014184	4.42199707031e-10
0.0014192	4.42504882813e-10
0.00142	4.4189453125e-10
0.0014208	4.4189453125e-10
0.0014216	4.42199707031e-10
0.0014224	4.4189453125e-10
0.0014232	4.4189453125e-10
0.001424	4.42199707031e-10
0.0014248	4.42199707031e-10
0.0014256	4.41284179688e-10
0.0014264	4.41589355469e-10
0.0014272	4.40673828125e-10
0.001428	4.40368652344e-10
0.0014288	4.40673828125e-10
0.0014296	4.39758300781e-10
0.0014304	4.39758300781e-10
0.0014312	4.39758300781e-10
0.001432	4.39453125e-10
0.0014328	4.39147949219e-10
0.0014336	4.40368652344e-10
0.0014344	4.39147949219e-10
0.0014352	4.39147949219e-10
0.001436	4.39147949219e-10
0.0014368	4.38537597656e-10
0.0014376	4.38842773437e-10
0.0014384	4.38842773437e-10
0.0014392	4.38537597656e-10
0.00144	4.38232421875e-10
0.0014408	4.38537597656e-10
0.0014416	4.39453125e-10
0.0014424	4.38842773437e-10
0.0014432	4.38842773437e-10
0.001444	4.38232421875e-10
0.0014448	4.38232421875e-10
0.0014456	4.38232421875e-10
0.0014464	4.37927246094e-10
0.0014472	4.37927246094e-10
0.001448	4.38232421875e-10
0.0014488	4.38537597656e-10
0.0014496	4.38842773437e-10
0.0014504	4.38842773437e-10
0.0014512	4.39147949219e-10
0.001452	4.39758300781e-10
0.0014528	4.39758300781e-10
0.0014536	4.40063476562e-10
0.0014544	4.39453125e-10
0.0014552	4.40673828125e-10
0.001456	4.40673828125e-10
0.0014568	4.40063476562e-10
0.0014576	4.40979003906e-10
0.0014584	4.42504882813e-10
0.0014592	4.42199707031e-10
0.00146	4.4189453125e-10
0.0014608	4.4189453125e-10
0.0014616	4.42199707031e-10
0.0014624	4.42504882813e-10
0.0014632	4.42199707031e-10
0.001464	4.42504882813e-10
0.0014648	4.43115234375e-10
0.0014656	4.42810058594e-10
0.0014664	4.42810058594e-10
0.0014672	4.43115234375e-10
0.001468	4.44030761719e-10
0.0014688	4.43115234375e-10
0.0014696	4.43725585937e-10
0.0014704	4.44030761719e-10
0.0014712	4.42810058594e-10
0.001472	4.43420410156e-10
0.0014728	4.43725585937e-10
0.0014736	4.43725585937e-10
0.0014744	4.43725585937e-10
0.0014752	4.44641113281e-10
0.001476	4.43420410156e-10
0.0014768	4.42810058594e-10
0.0014776	4.43725585937e-10
0.0014784	4.43115234375e-10
0.0014792	4.42810058594e-10
0.00148	4.4189453125e-10
0.0014808	4.4189453125e-10
0.0014816	4.42504882813e-10
0.0014824	4.42199707031e-10
0.0014832	4.41284179688e-10
0.001484	4.41589355469e-10
0.0014848	4.40368652344e-10
0.0014856	4.40368652344e-10
0.0014864	4.40368652344e-10
0.0014872	4.40368652344e-10
0.001488	4.39758300781e-10
0.0014888	4.39147949219e-10
0.0014896	4.39147949219e-10
0.0014904	4.39147949219e-10
0.0014912	4.39147949219e-10
0.001492	4.39453125e-10
0.0014928	4.39758300781e-10
0.0014936	4.39758300781e-10
0.0014944	4.39453125e-10
0.0014952	4.39453125e-10
0.001496	4.39453125e-10
0.0014968	4.38842773437e-10
0.0014976	4.39147949219e-10
0.0014984	4.39758300781e-10
0.0014992	4.40063476562e-10
0.0015	4.39758300781e-10
0.0015008	4.40063476562e-10
0.0015016	4.40063476562e-10
0.0015024	4.40368652344e-10
0.0015032	4.40368652344e-10
0.001504	4.40673828125e-10
0.0015048	4.40979003906e-10
0.0015056	4.41284179688e-10
0.0015064	4.40673828125e-10
0.0015072	4.40979003906e-10
0.001508	4.40979003906e-10
0.0015088	4.4189453125e-10
0.0015096	4.42810058594e-10
0.0015104	4.41589355469e-10
0.0015112	4.4189453125e-10
0.001512	4.41589355469e-10
0.0015128	4.4189453125e-10
0.0015136	4.4189453125e-10
0.0015144	4.41284179688e-10
0.0015152	4.4189453125e-10
0.001516	4.4189453125e-10
0.0015168	4.4189453125e-10
0.0015176	4.42504882813e-10
0.0015184	4.42504882813e-10
0.0015192	4.4189453125e-10
0.00152	4.42199707031e-10
0.0015208	4.41589355469e-10
0.0015216	4.42199707031e-10
0.0015224	4.42199707031e-10
0.0015232	4.42504882813e-10
0.001524	4.42199707031e-10
0.0015248	4.4189453125e-10
0.0015256	4.42199707031e-10
0.0015264	4.42199707031e-10
0.0015272	4.4189453125e-10
0.001528	4.4189453125e-10
0.0015288	4.41284179688e-10
0.0015296	4.4189453125e-10
0.0015304	4.40979003906e-10
0.0015312	4.41589355469e-10
0.001532	4.40368652344e-10
0.0015328	4.40979003906e-10
0.0015336	4.40368652344e-10
0.0015344	4.40979003906e-10
0.0015352	4.41284179688e-10
0.001536	4.40063476562e-10
0.0015368	4.40063476562e-10
0.0015376	4.40368652344e-10
0.0015384	4.40063476562e-10
0.0015392	4.40368652344e-10
0.00154	4.39453125e-10
0.0015408	4.40063476562e-10
0.0015416	4.39453125e-10
0.0015424	4.38842773437e-10
0.0015432	4.39758300781e-10
0.001544	4.40063476562e-10
0.0015448	4.39453125e-10
0.0015456	4.39453125e-10
0.0015464	4.38842773437e-10
0.0015472	4.39147949219e-10
0.001548	4.39147949219e-10
0.0015488	4.39453125e-10
0.0015496	4.39147949219e-10
0.0015504	4.39758300781e-10
0.0015512	4.40063476562e-10
0.001552	4.40673828125e-10
0.0015528	4.39758300781e-10
0.0015536	4.40673828125e-10
0.0015544	4.40063476562e-10
0.0015552	4.41284179688e-10
0.001556	4.40673828125e-10
0.0015568	4.40063476562e-10
0.0015576	4.4189453125e-10
0.0015584	4.41589355469e-10
0.0015592	4.40979003906e-10
0.00156	4.40979003906e-10
0.0015608	4.42504882813e-10
0.0015616	4.4189453125e-10
0.0015624	4.41589355469e-10
0.0015632	4.4189453125e-10
0.001564	4.42504882813e-10
0.0015648	4.41589355469e-10
0.0015656	4.4189453125e-10
0.0015664	4.41284179688e-10
0.0015672	4.42199707031e-10
0.001568	4.42199707031e-10
0.0015688	4.41284179688e-10
0.0015696	4.4189453125e-10
0.0015704	4.41589355469e-10
0.0015712	4.41589355469e-10
0.001572	4.40979003906e-10
0.0015728	4.40673828125e-10
0.0015736	4.40673828125e-10
0.0015744	4.40673828125e-10
0.0015752	4.40673828125e-10
0.001576	4.40673828125e-10
0.0015768	4.40063476562e-10
0.0015776	4.40368652344e-10
0.0015784	4.40979003906e-10
0.0015792	4.40368652344e-10
0.00158	4.39453125e-10
0.0015808	4.40063476562e-10
0.0015816	4.39758300781e-10
0.0015824	4.39147949219e-10
0.0015832	4.39453125e-10
0.001584	4.38842773437e-10
0.0015848	4.39453125e-10
0.0015856	4.38842773437e-10
0.0015864	4.39758300781e-10
0.0015872	4.40063476562e-10
0.001588	4.39758300781e-10
0.0015888	4.39453125e-10
0.0015896	4.39147949219e-10
0.0015904	4.39453125e-10
0.0015912	4.39147949219e-10
0.001592	4.39453125e-10
0.0015928	4.39758300781e-10
0.0015936	4.37622070312e-10
0.0015944	4.39453125e-10
0.0015952	4.38842773437e-10
0.001596	4.37927246094e-10
0.0015968	4.38842773437e-10
0.0015976	4.39147949219e-10
0.0015984	4.38232421875e-10
0.0015992	4.37927246094e-10
0.0016	4.37316894531e-10
[truncated: 998,000+ more rows]
