# Supplementary material for: DNA-graphene interactions during translocation through nanogaps
Source: PLoS One. 2017 Feb 3;12(2):e0171505. doi: 10.1371/journal.pone.0171505 (PMC5291421; doi:10.1371/journal.pone.0171505)
Supplement: S1 File — This is the data described in the manuscript. (TGZ) [file pone.0171505.s001.tgz › ./fig3.dat]

optx opty semx semy
350 -946 192 -404
1155 -981 524 -524
1188 -229 637 -210
382 -194 304 -89
751 -573 409 -299
894 -455 484 -267
794 -300 463 -188
884 -679 450 -362
875 -905 417 -455
531 -789 288 -362
550 -365 351 -184
430 -560 276 -251
537 -564 321 -267
670 -670 362 -329
741 -899 362 -436
956 -909 451 -468
1064 -889 499 -474
1068 -788 513 -432
1073 -688 528 -389
1085 -413 570 -274
1090 -313 585 -232
874 -304 496 -200
741 -298 440 -180
472 -286 329 -141
420 -886 229 -387 
554 -891 285 -407
