# Supplementary material for: DNA-graphene interactions during translocation through nanogaps
Source: PLoS One. 2017 Feb 3;12(2):e0171505. doi: 10.1371/journal.pone.0171505 (PMC5291421; doi:10.1371/journal.pone.0171505)
Supplement: S1 File — This is the data described in the manuscript. (TGZ) [file pone.0171505.s001.tgz › ./fig5-exp.dat]

0.003395793780331559	-1.561661255973318e-09
0.01048322442784025	-1.124064643045144e-09
0.1979756122930939	-1.523232004272833e-10
0.1774619032668796	-9.11013228587796e-09
0.1062696470026038	-2.335480146703155e-08
0.1928028848691774	-4.672159552766388e-09
0.1295209687143102	-1.102850936983161e-09
0.05018643582436339	-1.256371538574668e-09
0.2158774764184378	4.223061398978658e-08
0.001796729229938886	-2.187762185999092e-08
0.2561788395466974	1.395775589100533e-07
0.132767125309339	4.636889394868343e-09
0.1153026980570118	6.687558346370788e-10
0.06441790872141755	2.243019021395288e-09
0.001091259767823329	2.905464902769895e-09
