# Supplementary material for: DNA-graphene interactions during translocation through nanogaps
Source: PLoS One. 2017 Feb 3;12(2):e0171505. doi: 10.1371/journal.pone.0171505 (PMC5291421; doi:10.1371/journal.pone.0171505)
Supplement: S1 File — This is the data described in the manuscript. (TGZ) [file pone.0171505.s001.tgz › ./fig5-expevent,dat]

-31.57955200000051	0.0007231444159201703
-31.56035200000051	-0.03916734985982244
-31.54115200000052	-0.1416705261064923
-31.52195200000052	-0.1422346451965107
-31.50275200000052	-0.1567903995967516
-31.48355200000053	-0.1513581035606784
-31.46435200000053	-0.1592511744726874
-31.44515200000053	-0.1618140986098293
-31.42595200000054	-0.1383925572085812
-31.40675200000054	-0.05700566956297808
-31.38755200000054	0.1836193531018424
-31.36835200000054	0.06978961494547999
-31.34915200000055	-0.1473117170525177
-31.32995200000055	-0.07725139132970531
-31.31075200000055	-0.0005283821164773126
-31.29155200000056	-0.1163569253177799
-31.27235200000056	-0.2748266427354824
-31.25315200000056	-0.05818728058594323
-31.23395200000056	0.00920797175598588
-31.21475200000046	-0.02000568628168896
-31.19555200000046	0.177311893811142
-31.17635200000046	0.136771673868143
-31.15715200000047	-0.2875391141709034
-31.13795200000047	-0.1541832954485182
-31.11875200000047	-0.1134387769983887
-31.09955200000048	-0.2119443431573593
-31.08035200000048	-0.1705335563712864
-31.06115200000048	-0.2310618267331348
-31.04195200000049	-0.06572512733098486
-31.02275200000049	0.05563786116323147
-31.00355200000049	-0.0315411431056974
-30.98435200000049	0.03119023081695648
-30.96515200000049	-0.08530458074212149
-30.9459520000005	-0.2277838578155742
-30.9267520000005	-0.1523933853178943
-30.9075520000005	-0.01037607806670311
-30.88835200000051	-0.1855025041842444
-30.86915200000051	-0.2207125773349109
-30.84995200000051	-0.1106761507743999
-30.83075200000052	0.03800383995847458
-30.81155200000052	0.1753572687663752
-30.79235200000052	0.132818243793718
-30.77315200000053	0.06496102161206251
-30.75395200000053	0.01575931315335565
-30.73475200000053	-0.002127782978993867
-30.71555200000054	0.09325073996154964
-30.69635200000054	0.1260000382406471
-30.67715200000054	0.01883298355286935
-30.65795200000054	-0.05835199550008641
-30.63875200000055	-0.02227135548669697
-30.61955200000055	-0.1667494376116407
-30.60035200000055	-0.07270345138664612
-30.58115200000056	-0.02729505450632398
-30.56195200000056	0.07874376199268476
-30.54275200000056	0.03886981040091163
-30.52355200000056	-0.02165845997403519
-30.50435200000046	-0.03155033592880309
-30.48515200000046	-0.0447735536222279
-30.46595200000046	-0.151274339956598
-30.44675200000047	-0.2451160276810114
-30.42755200000047	-0.09443723192721058
-30.40835200000047	-0.03103958967298172
-30.38915200000048	-0.01761207346805867
-30.36995200000048	-0.004850825603443592
-30.35075200000048	-0.02073911669740217
-30.33155200000049	0.03599584209479437
-30.31235200000049	0.1027248260854985
-30.29315200000049	-0.003109691902013969
-30.27395200000049	-0.0609728888786114
-30.25475200000049	-0.04288149424786349
-30.2355520000005	-0.02279129457435645
-30.2163520000005	0.02994605413014028
-30.1971520000005	0.04403983867755455
-30.17795200000051	0.2060451963454127
-30.15875200000051	0.1221975338282409
-30.13955200000051	0.1409551968036643
-30.12035200000052	0.1883623987245614
-30.10115200000052	-0.04073176352998725
-30.08195200000052	-0.05861885966015339
-30.06275200000053	-0.07917102918430188
-30.04355200000053	-0.07040739140738794
-30.02435200000053	0.1535609225750586
-30.00515200000054	0.1296774113188005
-29.98595200000054	-0.1733725374916019
-29.96675200000054	-0.09598325994679738
-29.94755200000054	-0.056571278199118
-29.92835200000055	-0.05846793399158456
-29.90915200000055	-0.01572461050306239
-29.88995200000055	-0.00163082595128162
-29.87075200000056	0.01712683702632549
-29.85155200000056	0.1398223622033432
-29.83235200000056	0.003339500236332932
-29.81315200000056	-0.1138215796630524
-29.79395200000046	0.01686916569373013
-29.77475200000046	0.1802070600531213
-29.75555200000046	0.1616536955739135
-29.73635200000047	0.210393434195076
-29.71715200000047	0.2431427324698075
-29.69795200000047	0.04936079263586546
-29.67875200000048	0.05146174693109771
-29.65955200000048	-0.07102947974970415
-29.64035200000048	0.08364692611144439
-29.62115200000049	0.1990134994533722
-29.60195200000049	-0.04140722470649961
-29.58275200000049	-0.1425778642638204
-29.56355200000049	-0.1318154214463301
-29.54435200000049	-0.09706731813320756
-29.5251520000005	-0.03233713918089561
-29.5059520000005	0.006408574222110329
-29.4867520000005	0.01383967530312488
-29.46755200000051	-0.001382347439607672
-29.44835200000051	0.05935022143373778
-29.42915200000051	-0.00251058563274293
-29.40995200000052	-0.05104602574459047
-29.39075200000052	-0.07426326864744079
-29.37155200000052	0.09773611424730719
-29.35235200000053	0.2584089352083496
-29.33315200000053	0.1032705595249385
-29.31395200000053	0.1286909059842282
-29.29475200000054	-0.03577522658139694
-29.27555200000054	-0.01235368516704961
-29.25635200000054	0.03305471171327251
-29.23715200000054	-0.0348025104771166
-29.21795200000055	0.01660230152711327
-29.19875200000055	-0.129874585649321
-29.17955200000055	-0.09579275068087427
-29.16035200000056	-0.01906974147637874
-29.14115200000056	-0.01363744544467125
-29.12195200000056	-0.08082839928383535
-29.10275200000056	-0.07939371333764453
-29.08355200000046	0.02797763985508136
-29.06435200000046	0.1466755549465831
-29.04515200000046	0.06216162407163742
-29.02595200000047	0.008296037195838027
-29.00675200000047	0.02438862678164549
-28.98755200000047	-0.04213605871502649
-28.96835200000048	-0.07268225344205081
-28.94915200000048	0.2485612392668568
-28.92995200000048	0.3452722988967504
-28.91075200000049	0.1788073612949166
-28.89155200000049	0.08096806348717059
-28.87235200000049	0.0437591852784631
-28.85315200000049	0.02587208915048031
-28.83395200000049	0.07661063280348493
-28.8147520000005	-0.01056837145889476
-28.7955520000005	-0.09641483902537373
-28.7763520000005	-0.1529454992973391
-28.75715200000051	0.08301564494602227
-28.73795200000051	0.1310891152094115
-28.71875200000051	-0.013388966932999
-28.69955200000052	-0.03927128323419746
-28.68035200000052	-0.007854521653183089
-28.66115200000052	0.009570604643805701
-28.64195200000053	-0.1182507688162293
-28.62275200000053	-0.2380769220834004
-28.60355200000053	-0.2739532635874741
-28.58435200000054	-0.1572541535518301
-28.56515200000054	0.01874283942188428
-28.54595200000054	0.07814287159059727
-28.52675200000054	0.1901781032025993
-28.50755200000055	0.09833522051221136
-28.48835200000055	-0.1180998431454774
-28.46915200000055	-0.1939522854828843
-28.44995200000056	-0.167865670692019
-28.43075200000056	-0.0958065399220813
-28.41155200000056	-0.01508592063425338
-28.39235200000056	0.02632486616710151
-28.37315200000046	0.05907416444838209
-28.35395200000046	0.1104789764504281
-28.33475200000046	0.1478921531553516
-28.31555200000047	0.06004688055047917
-28.29635200000047	-0.07310463969097195
-28.27715200000047	0.1275442821361505
-28.25795200000048	0.236914440356352
-28.23875200000048	-0.06147163002385828
-28.21955200000048	-0.08069126284774167
-28.20035200000049	0.01068965000510182
-28.18115200000049	0.0061279208252019
-28.16195200000049	-0.1676659685986236
-28.14275200000049	-0.012323294401532
-28.12355200000049	0.223637849830914
-28.1043520000005	0.1884277766671476
-28.0851520000005	-0.005354163171159556
-28.0659520000005	-0.04656065146319979
-28.04675200000051	0.01217311237393687
-28.02755200000051	-0.1083193092619234
-28.00835200000051	-0.162184896148639
-27.98915200000052	-0.08679442363785997
-27.96995200000052	0.02257573459762495
-27.95075200000052	-0.06793461141214599
-27.93155200000053	0.03877047344027214
-27.91235200000053	0.01355442549029733
-27.89315200000053	-0.09094755581441331
-27.87395200000054	-0.0828501863865399
-27.85475200000054	0.1051396368393569
-27.83555200000054	0.1372226667672299
-27.81635200000054	-0.1078619358337492
-27.79715200000055	-0.02114490141764675
-27.77795200000055	-0.0583537796176208
-27.75875200000055	-0.02493821299384866
-27.73955200000056	0.03512808753482165
-27.72035200000056	-0.01274108423890037
-27.70115200000056	0.01401179891628835
-27.68195200000056	-0.01253678573613535
-27.66275200000046	-0.03109015020442701
-27.64355200000046	-0.03098800095632006
-27.62435200000046	0.1463415287111119
-27.60515200000047	0.1371159211075687
-27.58595200000047	-0.04267438345326294
-27.56675200000047	-0.003928670048074196
-27.54755200000048	-0.02181576618042461
-27.52835200000048	-0.02704376370499968
-27.50915200000048	-0.08757203406684713
-27.48995200000049	0.02446319755607036
-27.47075200000049	0.2137855574647693
-27.45155200000049	0.1619187756251783
-27.43235200000049	0.06607828286455675
-27.41315200000049	0.01088015927102652
-27.3939520000005	-0.1402606063399668
-27.3747520000005	-0.07952803747317035
-27.3555520000005	0.1271172994822256
-27.33635200000051	0.03727322183022948
-27.31715200000051	-0.03125026870483397
-27.29795200000051	0.09211152482777468
-27.27875200000052	0.1948189995684777
-27.25955200000052	0.1562775846791538
-27.24035200000052	0.1150710964002122
-27.22115200000053	0.05987297280886507
-27.20195200000053	-0.08793645106783575
-27.18275200000053	-0.2710580973367622
-27.16355200000054	-0.1923362831026071
-27.14435200000054	-0.03366226716685889
-27.12515200000054	-0.1368317117669368
-27.10595200000054	-0.1260692689538127
-27.08675200000055	-0.05134506478989342
-27.06755200000055	-0.01726322982799564
-27.04835200000055	-0.02249122735693743
-27.02915200000056	0.04290521995314937
-27.00995200000056	0.1422813529661103
-26.99075200000056	-0.008193144295841665
-26.97155200000056	0.03921405762505545
-26.95235200000046	0.1152707984870589
-26.93315200000046	0.04474850291796938
-26.91395200000046	0.08615928971495776
-26.89475200000047	0.1075820260799976
-26.87555200000047	-0.04089366614792827
-26.85635200000047	-0.1080846199849085
-26.83715200000048	0.01327836849402561
-26.81795200000048	0.03936498330235673
-26.79875200000048	0.006819983532574491
-26.77955200000049	-0.1389906353035521
-26.76035200000049	0.00769055038219779
-26.74115200000049	0.1570368094510141
-26.72195200000049	0.1018386858814985
-26.70275200000049	0.07995397966799933
-26.6835520000005	0.09338149586418902
-26.6643520000005	0.08348961990287275
-26.6451520000005	-0.03500399669241269
-26.62595200000051	0.05371184278173032
-26.60675200000051	0.01583669621743257
-26.58755200000051	0.137199684707283
-26.56835200000052	0.09066304964692599
-26.54915200000052	0.09676161401894202
-26.52995200000052	0.005584999671045647
-26.51075200000053	0.06565130019316712
-26.49155200000053	0.133712820884138
-26.47235200000053	0.1278185550061536
-26.45315200000054	0.07195416307668104
-26.43395200000054	0.07005750728857997
-26.41475200000054	0.03218236073738115
-26.39555200000054	0.05493763380923748
-26.37635200000055	0.02305890238194612
-26.35715200000055	-0.04279951475913434
-26.33795200000055	-0.008051411454744223
-26.31875200000056	-0.0812387804134501
-26.29955200000056	0.01613854756985221
-26.28035200000056	0.02290338029309223
-26.26115200000056	-0.07560218587461133
-26.24195200000046	0.0724115365092218
-26.22275200000046	0.1391405204999251
-26.20355200000046	0.1672259403400986
-26.18435200000047	-0.05453927009682383
-26.16515200000047	0.1041347458454744
-26.14595200000047	0.06892467268389267
-26.12675200000048	-0.07488714110947554
-26.10755200000048	-0.04347037952627814
-26.08835200000048	-0.05269598713200348
-26.06915200000049	-0.08457471855929448
-26.04995200000049	-0.09513286287183546
-26.03075200000049	-0.08303788336062921
-26.01155200000049	0.08363135274615241
-25.99235200000049	0.2556307356256186
-25.9731520000005	0.2350785661058352
-25.9539520000005	0.003319330468220665
-25.9347520000005	-0.03388954774485209
-25.91555200000051	-0.0457802287423781
-25.89635200000051	0.0396042689952908
-25.87715200000051	-0.04291085684344638
-25.85795200000052	-0.07079197818085455
-25.83875200000052	-0.1146635398559613
-25.81955200000052	-0.1818544936907591
-25.80035200000053	-0.1937451746882841
-25.78115200000053	-0.06505323439609106
-25.76195200000053	0.1056136118005733
-25.74275200000054	0.2376368938336084
-25.72355200000054	0.1044853736161719
-25.70435200000054	0.1012561811321708
-25.68515200000054	-0.005910873564339368
-25.66595200000055	-0.1323997103131931
-25.64675200000055	-0.1649447100807921
-25.62755200000055	-0.06423604036974792
-25.60835200000056	0.04113650777585305
-25.58915200000056	0.1525054710453637
-25.56995200000056	0.02002021916386984
-25.55075200000056	-0.04050805120452781
-25.53155200000046	-0.07638439271515068
-25.51235200000046	0.01166517839903434
-25.49315200000046	0.07506282066636293
-25.47395200000047	0.02186350211777427
-25.45475200000047	0.1099130732341425
-25.43555200000047	0.1113477591759679
-25.41635200000048	-0.161720114003978
-25.39715200000048	-0.1955976504696605
-25.37795200000048	0.09633003494909879
-25.35875200000049	0.005819688952427111
-25.33955200000049	0.0365701821756674
-25.32035200000049	0.2278913471293077
-25.30115200000049	0.1207242924655437
-25.28195200000049	0.09350943947717767
-25.2627520000005	0.0409763892819964
-25.2435520000005	0.1423513273377155
-25.2243520000005	0.03851561439296212
-25.20515200000051	0.04461417877589369
-25.18595200000051	0.03538857116143524
-25.16675200000051	0.1374297775705627
-25.14755200000052	0.0329277962724005
-25.12835200000052	-0.02293659565925558
-25.10915200000052	0.01780792278214163
-25.08995200000053	0.001919631699099753
-25.07075200000053	0.0699811523988034
-25.05155200000053	0.01145168707098027
-25.03235200000054	0.05686008395348578
-25.01315200000054	0.1162601161243819
-24.99395200000054	-0.04354213800231928
-24.97475200000054	-0.2166697590771025
-24.95555200000055	-0.3171741302853819
-24.93635200000055	-0.2471138045538359
-24.91715200000055	-0.07777949506835315
-24.89795200000056	0.1268670368464675
-24.87875200000056	0.03702295919883823
-24.85955200000056	0.1710450462833642
-24.84035200000056	0.1438301932949972
-24.82115200000046	0.03533060191786937
-24.80195200000046	-0.1044836017921658
-24.78275200000046	-0.1110441360148242
-24.76355200000047	0.001657363948402583
-24.74435200000047	0.2216280678540643
-24.72515200000047	0.3063462972208605
-24.70595200000048	0.1532067265736587
-24.68675200000048	0.1193291901123417
-24.66755200000048	0.2406921785847276
-24.64835200000049	0.05890306899641883
-24.62915200000049	-0.02627713022320211
-24.60995200000049	0.06043990419945082
-24.59075200000049	-0.02007641659434602
-24.57155200000049	-0.05795156313899499
-24.5523520000005	-0.2384081360248537
-24.5331520000005	-0.02776518899922341
-24.5139520000005	0.0762748224548456
-24.49475200000051	0.06704921484256969
-24.47555200000051	0.06382002235420299
-24.45635200000051	0.0612570982192441
-24.43715200000052	0.0600267107758175
-24.41795200000052	0.2060416281037933
-24.39875200000052	0.1348530641922126
-24.37955200000053	0.2222363669464409
-24.36035200000053	0.1776985369266591
-24.34115200000053	0.1504836839404756
-24.32195200000054	-0.05995496459767176
-24.30275200000054	-0.02387432457773325
-24.28355200000054	0.03619197594002069
-24.26435200000054	0.01364100137966342
-24.24515200000055	0.1909705310383614
-24.22595200000055	0.1950702903785352
-24.20675200000055	0.03993191469075887
-24.18755200000056	-0.02192889237572197
-24.16835200000056	-0.008501376170798691
-24.14915200000056	0.09353983024269534
-24.12995200000056	0.03301155987648025
-24.11075200000046	-0.03151432057306645
-24.09155200000046	-0.1380151069008868
-24.07235200000046	-0.2391857464494749
-24.05315200000047	-0.1058299277183568
-24.03395200000047	0.02952469604678551
-24.01475200000047	-0.09363279896559232
-23.99555200000048	-0.2407759544801527
-23.97635200000048	-0.1187466976674594
-23.95715200000048	-0.1432964772640255
-23.93795200000049	-0.1944969907567574
-23.91875200000049	-0.03382416978698317
-23.89955200000049	-0.1076778071012793
-23.88035200000049	0.1276170687974062
-23.86115200000049	0.1403783166467388
-23.8419520000005	0.06585841099213349
-23.8227520000005	-0.1685658980416475
-23.8035520000005	-0.1824553840841142
-23.78435200000051	-0.06109239561391226
-23.76515200000051	0.052275372709272
-23.74595200000051	-0.1435053721805265
-23.72675200000052	-0.2380133282561654
-23.70755200000052	0.1385304372812819
-23.68835200000052	0.1752773456371628
-23.66915200000053	-0.04249025471642706
-23.64995200000053	-0.06370869258306765
-23.63075200000053	0.001021486373610771
-23.61155200000054	0.08374091071511296
-23.59235200000054	0.04653203250640726
-23.57315200000054	0.05862701201106332
-23.55395200000054	0.005427693464657358
-23.53475200000055	0.0528348953921039
-23.51555200000055	-0.0516670859082414
-23.49635200000055	0.137655274011373
-23.47715200000056	0.2083818680854102
-23.45795200000056	-0.1066609109771749
-23.43875200000056	-0.06458385584206078
-23.41955200000056	0.1540543113698844
-23.40035200000046	0.1248406533387602
-23.38115200000046	0.1156150457221187
-23.36195200000046	0.06641333726122869
-23.34275200000047	-0.02143193535237519
-23.32355200000047	0.1292468604298065
-23.30435200000047	0.1513358651438884
-23.28515200000048	-0.02845443941039395
-23.26595200000048	-0.1389528358302814
-23.24675200000048	-0.06356236331950259
-23.22755200000049	0.08112001732785519
-23.20835200000049	0.02192428365317456
-23.18915200000049	0.03135418977258174
-23.16995200000049	-0.1191203074937362
-23.15075200000049	0.09885159137571707
-23.1315520000005	0.0556462980387365
-23.1123520000005	0.02909771339067794
-23.0931520000005	0.04852164472169274
-23.07395200000051	-0.06530809343685122
-23.05475200000051	-0.07053609097016041
-23.03555200000051	0.03283765213705006
-23.01635200000052	0.005622799146500048
-22.99715200000052	-0.04357890930783962
-22.97795200000052	0.1270879368888253
-22.95875200000053	-0.02405282873090088
-22.93955200000053	0.02468690987934642
-22.92035200000053	0.2013501712021027
-22.90115200000054	0.19878724706496
-22.88195200000054	-0.02897437850023658
-22.86275200000054	-0.1361414331770994
-22.84355200000054	-0.02477246991195557
-22.82435200000055	0.02130219531522441
-22.80515200000055	0.07803715410086987
-22.78595200000055	-0.03912392579633216
-22.76675200000056	-0.1536199322973687
-22.74755200000056	-0.07623065474601566
-22.72835200000056	-0.03215479457032634
-22.70915200000056	-0.04138040217386944
-22.68995200000046	-0.2085116081094619
-22.67075200000046	-0.1537754543731233
-22.65155200000046	-0.0330787342519638
-22.63235200000047	0.07495888728543812
-22.61315200000047	0.09704789200825269
-22.59395200000047	0.09181989448149326
-22.57475200000048	0.1125763625018587
-22.55555200000048	0.02539735824166203
-22.53635200000048	0.1427627366438132
-22.51715200000049	0.1561902528378205
-22.49795200000049	0.08100407883635646
-22.47875200000049	-0.0228316341171295
-22.45955200000049	-0.1606470327603912
-22.44035200000049	0.08197679493627098
-22.4211520000005	0.1553684624086583
-22.4019520000005	-0.07372569984807291
-22.3827520000005	-0.1875554379978845
-22.36355200000051	0.01975616729345434
-22.34435200000051	0.2490546280485831
-22.32515200000051	0.2917979515305562
-22.30595200000052	0.1033461584736639
-22.28675200000052	-0.03713431358104602
-22.26755200000052	-0.1569604668547657
-22.24835200000053	-0.1182147534583106
-22.22915200000053	-0.3053340098236685
-22.20995200000053	-0.06604152385474772
-22.19075200000054	0.1672545469968134
-22.17155200000054	-0.02053097772850172
-22.15235200000054	-0.2183105276545095
-22.13315200000054	-0.3494632428401041
-22.11395200000055	-0.1061731467813001
-22.09475200000055	0.09780711678666246
-22.07555200000055	0.1505444654846091
-22.05635200000056	0.1473152729918759
-22.03715200000056	0.1134377365349258
-22.01795200000056	-0.06302122628943083
-21.99875200000056	-0.1142217397887128
-21.97955200000046	-0.05149036588134185
-21.96035200000046	0.05721352400946781
-21.94115200000046	0.1805753175246106
-21.92195200000047	0.2233186410131327
-21.90275200000047	-0.01443700975712219
-21.88355200000047	-0.1795694106586906
-21.86435200000048	-0.1195031101409351
-21.84515200000048	-0.08408873848095486
-21.82595200000048	-0.0113633393576096
-21.80675200000049	-0.008596116722067807
-21.78755200000049	-0.07045692378199934
-21.76835200000049	-0.01638703838815287
-21.74915200000049	-0.06292367344632652
-21.72995200000049	-0.06748540263277709
-21.7107520000005	0.006572533188651484
-21.6915520000005	0.05864361353973917
-21.6723520000005	0.1440281112708582
-21.65315200000051	0.08549864594958619
-21.63395200000051	0.1122515290938583
-21.61475200000051	0.003751937716730721
-21.59555200000052	-0.08542587159058997
-21.57635200000052	0.04659741045117647
-21.55715200000052	0.04803209639955133
-21.53795200000053	0.05479692912715796
-21.51875200000053	0.1128644246087038
-21.49955200000053	0.06566152119493919
-21.48035200000054	-0.1494410057624847
-21.46115200000054	-0.102700072199362
-21.44195200000054	-0.08993882434784661
-21.42275200000054	-0.06918235632529923
-21.40355200000055	-0.09106706254098136
-21.38435200000055	0.01896936403481104
-21.36515200000055	-0.01024429399631303
-21.34595200000056	-0.0761027111352099
-21.32675200000056	-0.0207002890498309
-21.30755200000056	0.01471408261888316
-21.28835200000056	-0.1704063687015333
-21.26915200000046	-0.2089477835930414
-21.24995200000046	-0.1761984853270428
-21.23075200000046	-0.05750057025300711
-21.21155200000047	-0.03208022378935184
-21.19235200000047	-0.08128193224150826
-21.17315200000047	-0.05719412248903568
-21.15395200000048	0.1334607741352118
-21.13475200000048	0.2135151250630825
-21.11555200000048	0.2409342765629466
-21.09635200000049	0.07780068070632071
-21.07715200000049	-0.07800396333704707
-21.05795200000049	-0.0679077888751481
-21.03875200000049	-0.05114893094029933
-21.01955200000049	-0.09168915087674896
-21.0003520000005	-0.060272389302284
-20.9811520000005	0.129049970630429
-20.9619520000005	0.01255515907571786
-20.94275200000051	-0.0772889185675443
-20.92355200000051	-0.1338195788482427
-20.90435200000051	-0.2269949982236145
-20.88515200000052	-0.2508785094798718
-20.86595200000052	-0.1275167159559963
-20.84675200000052	0.09978293975855843
-20.82755200000053	0.1238707495197645
-20.80835200000053	-0.05125567660214351
-20.78915200000053	-0.2017301738553619
-20.76995200000054	-0.1836387792246142
-20.75075200000054	0.001019702258259058
-20.73155200000054	-0.06817005663021211
-20.71235200000054	-0.08738968944536286
-20.69315200000055	-0.0706308315126971
-20.67395200000055	-0.1344904435979203
-20.65475200000055	-0.05510236101690817
-20.63555200000056	-0.03967603977359297
-20.61635200000056	-0.06489208771701813
-20.59715200000056	0.1071072951668143
-20.57795200000056	0.05790558671465702
-20.55875200000046	0.04734744240648132
-20.53955200000046	0.1180740364870689
-20.52035200000046	0.09618933027793553
-20.50115200000047	0.1575881674915897
-20.48195200000047	0.05175364950189489
-20.46275200000047	-0.006109547479069523
-20.44355200000048	0.1319101496975221
-20.42435200000048	0.1380087140760881
-20.40515200000048	-0.006469368066322164
-20.38595200000049	0.1195574988515373
-20.36675200000049	0.1363163567929355
-20.34755200000049	0.02848303375829874
-20.32835200000049	-0.0880117777876787
-20.30915200000049	-0.1898486856853092
-20.2899520000005	-0.03250720644982545
-20.2707520000005	0.03155670415344597
-20.2515520000005	0.04498422035618498
-20.23235200000051	-0.02820314860906964
-20.21315200000051	0.1024875967433468
-20.19395200000051	-0.03266272853213005
-20.17475200000052	-0.2211145215912044
-20.15555200000052	-0.205021931992299
-20.13635200000052	-0.1143072874972283
-20.11715200000053	-0.04424696178533145
-20.09795200000053	-0.02482303045213419
-20.07875200000053	0.2018103569199285
-20.05955200000054	0.1586050635982289
-20.04035200000054	0.0407777153541681
-20.02115200000054	-0.09437260991475895
-20.00195200000054	-0.1035982175226685
-19.98275200000055	0.2116488600492315
-19.96355200000055	0.2010907157432399
-19.94435200000055	0.107915296361318
-19.92515200000056	-0.1091860356388624
-19.90595200000056	-0.1763769894692942
-19.88675200000056	-0.1216408357395054
-19.86755200000056	-0.05291304671040897
-19.84835200000046	-0.05081209240862755
-19.82915200000046	-0.1673069039524222
-19.80995200000046	-0.3137837911288573
-19.79075200000047	-0.1064721858353355
-19.77155200000047	-0.02974917663083971
-19.75235200000047	-0.07895088509173001
-19.73315200000048	-0.08151380922668891
-19.71395200000048	-0.1033985154358216
-19.69475200000048	0.03928506016441084
-19.67555200000049	0.09535375059883239
-19.65635200000049	-0.1104210194982074
-19.63715200000049	-0.1509612394302905
-19.61795200000049	0.03236470535449985
-19.59875200000049	0.01514387756464189
-19.5795520000005	0.01724483185987424
-19.5603520000005	-0.02662672981959869
-19.5411520000005	0.1273834076946911
-19.52195200000051	0.230757150782253
-19.50275200000051	0.128920242897723
-19.48355200000051	-0.02155425437077824
-19.46435200000052	0.05783382822333347
-19.44515200000052	0.1092386402362956
-19.42595200000052	0.06603334689494823
-19.40675200000053	0.2273724362203145
-19.38755200000053	0.1182065765028763
-19.36835200000053	-0.04092940927696522
-19.34915200000054	0.1610520492460562
-19.32995200000054	0.2277810332302109
-19.31075200000054	-0.01397222762337765
-19.29155200000054	0.09273285722249019
-19.27235200000055	0.09883142159887258
-19.25315200000055	-0.1295964723066326
-19.23395200000055	-0.1648065454638493
-19.21475200000056	-0.08008831610142032
-19.19555200000056	0.1065689704373101
-19.17635200000056	-0.007260767727784058
-19.15715200000056	0.0981117804178179
-19.13795200000046	0.1761673263203954
-19.11875200000046	0.1776020122600371
-19.09955200000046	0.1863656500325859
-19.08035200000047	0.09252396230380604
-19.06115200000047	0.01533898324866794
-19.04195200000047	-0.02720004173272226
-19.02275200000048	-0.1696793188170915
-19.00355200000048	-0.04631752530413106
-18.98435200000048	-0.0715335732519224
-18.96515200000049	-0.1627101875823524
-18.94595200000049	-0.1153029856767382
-18.92675200000049	-0.001268949017612551
-18.90755200000049	0.0601298881960426
-18.88835200000049	0.1068708217788134
-18.8691520000005	0.07432582200029807
-18.8499520000005	0.08975214324797977
-18.8307520000005	0.05920594852095497
-18.81155200000051	0.2338704047856709
-18.79235200000051	0.116709324892835
-18.77315200000051	-0.1743477936610188
-18.75395200000052	-0.03366302311445944
-18.73475200000052	0.08236981859397506
-18.71555200000052	0.03450064682461883
-18.69635200000053	-0.03069150197178669
-18.67715200000053	-0.02725801097628869
-18.65795200000053	0.02881067945376659
-18.63875200000054	-0.09301427886271145
-18.61955200000054	-0.2001813335373913
-18.60035200000054	-0.05416641620941506
-18.58115200000054	0.07918940252825156
-18.56195200000055	0.07929155177854244
-18.54275200000055	0.1906605150502365
-18.52355200000055	0.145456416683595
-18.50435200000056	0.1155764903034295
-18.48515200000056	0.1103484927766707
-18.46595200000056	0.1790762818079498
-18.44675200000056	0.03792954140638154
-18.42755200000046	-0.07590019675216332
-18.40835200000046	0.04413025503960447
-18.38915200000046	0.08021089504644391
-18.36995200000047	-0.09091792098121552
-18.35075200000047	-0.04351071906905129
-18.33155200000047	-0.01875664096098661
-18.31235200000048	-0.02664971187517942
-18.29315200000048	0.03341658864475868
-18.27395200000048	0.01686202921049156
-18.25475200000049	-0.2808577728228608
-18.23555200000049	-0.1048607798578786
-18.21635200000049	0.04715055260492033
-18.19715200000049	-0.1066552863956887
-18.1779520000005	-0.1072194054944395
-18.1587520000005	0.00614836282001194
-18.1395520000005	0.04289527118462594
-18.1203520000005	0.136274989075861
-18.10115200000051	-0.09415170987676857
-18.08195200000051	-0.2992602116225838
-18.06275200000051	-0.02532177158864921
-18.04355200000052	0.06006272612937125
-18.02435200000052	-0.04910313359898169
-18.00515200000052	-0.05499739947041619
-17.98595200000053	-0.06888688551288276
-17.96675200000053	0.01716388054981148
-17.94755200000053	-0.05402468336176888
-17.92835200000054	0.008040422200926994
-17.90915200000054	0.2939716924870449
-17.88995200000054	0.2580953509807876
-17.87075200000054	0.02633611533444038
-17.85155200000055	-0.08083093934678853
-17.83235200000055	-0.008105540225626614
-17.81315200000055	-0.1226015467201138
-17.79395200000056	-0.08585463836641578
-17.77475200000056	0.1261208453725804
-17.75555200000056	0.0149561805971019
-17.73635200000056	-0.09420967912906769
-17.71715200000046	-0.1094317018696174
-17.69795200000046	-0.09067403888546148
-17.67875200000046	-0.01328476132974092
-17.65955200000047	-0.0005235134804100576
-17.64035200000047	-0.009082852737093302
-17.62115200000047	0.1316019178225654
-17.60195200000048	0.03776023008286922
-17.58275200000048	0.03586357428603595
-17.56355200000048	-0.05264796666351078
-17.54435200000049	0.002754455426235392
-17.52515200000049	0.1820827901386086
-17.50595200000049	0.1182231780381019
-17.48675200000049	0.03304297881193127
-17.4675520000005	0.002496784087090282
-17.4483520000005	0.003931470035464128
-17.4291520000005	0.1066389447958163
-17.40995200000051	0.08675304362725797
-17.39075200000051	-0.1023650177895913
-17.37155200000051	-0.1315786758207151
-17.35235200000051	0.04042070705874953
-17.33315200000052	0.2084224798636151
-17.31395200000052	0.2345090946544806
-17.29475200000052	0.1926363380352304
-17.27555200000053	0.01617737521305665
-17.25635200000053	-0.003708525957685376
-17.23715200000053	-0.01160159687842658
-17.21795200000054	0.1270843686472065
-17.19875200000054	0.06055968315490025
-17.17955200000054	-0.1512115020616815
-17.16035200000054	0.009461318910276935
-17.14115200000055	0.1914547270122655
-17.12195200000055	0.1375891401255511
-17.10275200000055	0.1117068238287179
-17.08355200000056	0.2117492251841708
-17.06435200000056	0.02263116376513895
-17.04515200000056	-0.07454186569574954
-17.02595200000057	-0.1450641612670213
-17.00675200000046	0.0196062697948198
-16.98755200000046	-0.026930365274271
-16.96835200000046	-0.3879456603137452
-16.94915200000047	-0.2232752292497214
-16.92995200000047	-0.09125194721013699
-16.91075200000047	-0.1631067794729424
-16.89155200000048	-0.1316900178984785
-16.87235200000048	-0.08894669441650577
-16.85315200000048	0.03841270918852036
-16.83395200000049	0.2224049223267179
-16.81475200000049	0.1452199432846792
-16.79555200000049	-0.02857394614132897
-16.77635200000049	0.05014786810810726
-16.7571520000005	0.1035514851616454
-16.7379520000005	0.0503521666130554
-16.7187520000005	-0.09745725726582881
-16.69955200000051	-0.04605244525723208
-16.68035200000051	0.1652567701305384
-16.66115200000051	0.0907368644650174
-16.64195200000051	-0.1043776120648242
-16.62275200000052	-0.02099191939174569
-16.60355200000052	-0.07352496958255982
-16.58435200000052	-0.05943118503732867
-16.56515200000053	0.1292249065397936
-16.54595200000053	-0.0005952719608163638
-16.52675200000053	0.1360918885198748
-16.50755200000054	0.04558154251228811
-16.48835200000054	0.06100786375778567
-16.46915200000054	0.07843299004385912
-16.44995200000054	0.04655425861656914
-16.43075200000055	0.1605882952844278
-16.41155200000055	0.0634152658104412
-16.39235200000055	0.06551622010785682
-16.37315200000056	0.02430973181363323
-16.35395200000056	-0.04154868532526399
-16.33475200000056	0.065156399516237
-16.31555200000057	-0.0999760013875135
-16.29635200000046	-0.0885472902297145
-16.27715200000046	0.1314234136715808
-16.25795200000046	0.3287409937513125
-16.23875200000047	0.1749351547550693
-16.21955200000047	-0.04283244560070327
-16.20035200000047	0.01057117144410155
-16.18115200000048	0.06997120362372977
-16.16195200000048	0.03342859375969821
-16.14275200000048	0.1554578506029573
-16.12355200000049	0.1568925365491473
-16.10435200000049	0.05039175021041105
-16.08515200000049	0.1157881975117651
-16.06595200000049	0.07391544087723292
-16.0467520000005	-0.003935806526945797
-16.0275520000005	0.2153686290253077
-16.0083520000005	0.1628355788388594
-15.98915200000051	-0.1009045374807025
-15.96995200000051	-0.146774904205118
-15.95075200000051	-0.0733832367436464
-15.93155200000052	-0.14257299560592
-15.91235200000052	-0.1611263600829453
-15.89315200000052	-0.02843680970086845
-15.87395200000052	0.1515577933539954
-15.85475200000053	-0.04755429327882769
-15.83555200000053	-0.006809774833063752
-15.81635200000053	-0.05068133650817097
-15.79715200000054	-0.1052131917439271
-15.77795200000054	-0.05380837974188053
-15.75875200000054	-0.002403567735467986
-15.73955200000055	-0.08625123025482202
-15.72035200000055	0.1170627649575486
-15.70115200000055	0.1471469898426638
-15.68195200000055	-0.01065645924782833
-15.66275200000056	0.1420211415683786
-15.64355200000056	0.2314032493675487
-15.62435200000056	0.1302326098189611
-15.60515200000057	-0.1554943619600253
-15.58595200000046	-0.02413734827821534
-15.56675200000046	-0.04269071275087452
-15.54755200000047	-0.03259453829334139
-15.52835200000047	0.007483711807746957
-15.50915200000047	-0.07503141402007453
-15.48995200000047	-0.01429884515109489
-15.47075200000048	-0.08482114071800147
-15.45155200000048	-0.1093709203233005
-15.43235200000048	0.02465116675249214
-15.41315200000049	-0.167798236383367
-15.39395200000049	0.07415932297080408
-15.37475200000049	0.07492774057013661
-15.35555200000049	0.07636242652724309
-15.3363520000005	0.02982579144942057
-15.3171520000005	-0.01937591701146896
-15.2979520000005	0.01270711291858661
-15.27875200000051	0.2013632044978927
-15.25955200000051	0.1534940327416347
-15.24035200000051	0.2195567483723818
-15.22115200000052	0.2223239710188392
-15.20195200000052	0.08917245079485259
-15.18275200000052	-0.007334310334458661
-15.16355200000053	0.1926483431436208
-15.14435200000053	0.1307875360967897
-15.12515200000053	0.131555953702672
-15.10595200000053	0.09967722226883134
-15.08675200000054	0.1144372751631047
-15.06755200000054	-0.09600137336849293
-15.04835200000054	-0.07591117368843704
-15.02915200000055	0.01613600750034952
-15.00995200000055	0.02889725534968095
-14.99075200000055	-0.1169133634711624
-14.97155200000055	-0.1434619481104866
-14.95235200000056	-0.09938608793261547
-14.93315200000056	0.04862763443593512
-14.91395200000056	0.04739724699687594
-14.89475200000057	-0.05310712421358595
-14.87555200000046	-0.1889237178184556
-14.85635200000046	-0.086216243071203
-14.83715200000047	0.1404171443095918
-14.81795200000047	0.1818279310891149
-14.79875200000047	0.2039169358031958
-14.77955200000047	0.05144363349630374
-14.76035200000048	-0.06771625143274093
-14.74115200000048	0.008340489420528702
-14.72195200000048	0.05641395968828422
-14.70275200000049	-0.01344206754267986
-14.68355200000049	0.001984253700635472
-14.66435200000049	0.06871323769570631
-14.64515200000049	0.1334434166567508
-14.6259520000005	0.1068948320130602
-14.6067520000005	0.03637253643523827
-14.5875520000005	-0.1840601372992355
-14.56835200000051	-0.1186636900066132
-14.54915200000051	0.006696908560019914
-14.52995200000051	0.1200646768788382
-14.51075200000052	0.1281620463001621
-14.49155200000052	0.02299379665514192
-14.47235200000052	-0.1148216020034014
-14.45315200000053	-0.0847373771270202
-14.43395200000053	0.06594141864642875
-14.41475200000053	0.1966321640010294
-14.39555200000053	-0.1284046402840803
-14.37635200000054	-0.2448994518344245
-14.35715200000054	0.1223165568426397
-14.33795200000054	0.07511365342887384
-14.31875200000055	-0.110006797898092
-14.29955200000055	-0.1445506027040833
-14.28035200000055	-0.1051386209607692
-14.26115200000055	-0.01708904986186509
-14.24195200000056	0.06829544786270342
-14.22275200000056	0.05507223017146173
-14.20355200000056	-0.1393759780202534
-14.18435200000057	-0.04932760186767629
-14.16515200000046	0.06470643478926742
-14.14595200000046	0.008842042859794364
-14.12675200000047	0.03626119435529218
-14.10755200000047	0.05168751559860763
-14.08835200000047	0.01447863738989991
-14.06915200000047	0.0125819816061658
-14.04995200000048	0.1012978210737602
-14.03075200000048	-0.1044769490341965
-14.01155200000048	-0.307586645739437
-13.99235200000049	-0.08894847853185771
-13.97315200000049	-0.00223144413103695
-13.95395200000049	0.1750980855429441
-13.93475200000049	0.1278951821291785
-13.9155520000005	-0.2217935510049709
-13.8963520000005	-0.1124233927760355
-13.8771520000005	0.1188738730284013
-13.85795200000051	0.2555610334894442
-13.83875200000051	0.2316775222353693
-13.81955200000051	0.1598226899834795
-13.80035200000052	0.09929441961071668
-13.78115200000052	0.09473269043299842
-13.76195200000052	-0.01110182755887947
-13.74275200000053	-0.07496143965283522
-13.72355200000053	-0.0302193111259219
-13.70435200000053	0.002529987146625791
-13.68515200000053	0.07458911792747883
-13.66595200000054	0.09401304924976062
-13.64675200000054	0.1873927671519126
-13.62755200000054	0.04691229509283566
-13.60835200000055	0.1029809855316238
-13.58915200000055	0.06643837566540937
-13.56995200000055	0.0878611120435481
-13.55075200000055	-0.0859327773780937
-13.53155200000056	0.02876752762789089
-13.51235200000056	-0.06574042844992951
-13.49315200000056	-0.007672932974932861
-13.47395200000057	0.12568288576055
-13.45475200000046	0.02118090446675476
-13.43555200000046	0.0459349825682697
-13.41635200000047	0.07335413406595076
-13.39715200000047	0.1287565561644299
-13.37795200000047	0.0002689143575361094
-13.35875200000047	-0.09823665179706828
-13.33955200000048	0.01846245824075917
-13.32035200000048	0.1418242517733672
-13.30115200000048	0.1459240111113581
-13.28195200000049	0.07273664213955336
-13.26275200000049	0.1707802384697137
-13.24355200000049	0.07227467230855969
-13.22435200000049	-0.08486250843070835
-13.2051520000005	-0.08942423760842536
-13.1859520000005	-0.0660026962071763
-13.1667520000005	-0.1165369413465011
-13.14755200000051	0.01015619389638433
-13.12835200000051	0.1048684484878864
-13.10915200000051	0.1562732604986655
-13.08995200000052	0.02578681365119768
-13.07075200000052	-0.0867103878048983
-13.05155200000052	0.01066694016748765
-13.03235200000053	-0.02720820638371039
-13.01315200000053	0.01486884875358586
-12.99395200000053	0.0269638282560599
-12.97475200000053	0.05038536967914044
-12.95555200000054	0.1817423833696828
-12.93635200000054	-0.005376873004407445
-12.91715200000054	-0.1518537601742933
-12.89795200000055	-0.1857312966334262
-12.87875200000055	-0.1150047025593882
-12.85955200000055	-0.07892406256128254
-12.84035200000055	-0.09214728025470723
-12.82115200000056	0.01988795136166095
-12.80195200000056	-0.04796927081781146
-12.78275200000056	-0.1178252980356759
-12.76355200000057	-0.1710246165755328
-12.74435200000046	-0.1922430544378076
-12.72515200000046	-0.07021379761638066
-12.70595200000047	0.2656875987255931
-12.68675200000047	0.2244811104422857
-12.66755200000047	0.03536304902543647
-12.64835200000047	-0.02849656306633625
-12.62915200000048	0.04089749430961832
-12.60995200000048	0.1282807970856781
-12.59075200000048	0.0590910381928406
-12.57155200000049	-0.05540496830382922
-12.55235200000049	-0.06729564930353858
-12.53315200000049	0.05806494925654641
-12.51395200000049	0.1800942060954383
-12.4947520000005	0.1695360617938129
-12.4755520000005	0.05770512866929409
-12.4563520000005	-0.09343563693514985
-12.43715200000051	-0.1246481000024827
-12.41795200000051	-0.1465328062159821
-12.39875200000051	-0.01517579254072224
-12.37955200000052	-0.02306886345491415
-12.36035200000052	0.04632519393195564
-12.34115200000052	0.2116618933493876
-12.32195200000053	0.007219659939514929
-12.30275200000053	-0.005337289409235738
-12.28355200000053	0.008090226793504511
-12.26435200000053	-0.07309236234060031
-12.24515200000054	-0.08031916490793459
-12.22595200000054	-0.06356030697526874
-12.20675200000054	-0.0701208411935615
-12.18755200000055	-0.1433082101457178
-12.16835200000055	0.02402729430792305
-12.14915200000055	0.2200123376939367
-12.12995200000055	0.1774733127147302
-12.11075200000056	0.06897372132886906
-12.09155200000056	-0.1061527047799403
-12.07235200000056	-0.1426953146286893
-12.05315200000057	-0.09262303932472579
-12.03395200000046	-0.08385940156091015
-12.01475200000046	-0.1024127660292017
-11.99555200000047	0.03693946781709034
-11.97635200000047	0.0896768165150372
-11.95715200000047	-0.003498602864700781
-11.93795200000047	-0.09201014380988136
-11.91875200000048	0.04134567491250397
-11.89955200000048	-0.05516108621025945
-11.88035200000048	-0.06771803555464226
-11.86115200000049	0.03165809746486805
-11.84195200000049	0.09572200806813856
-11.82275200000049	0.01320688223158487
-11.80355200000049	0.1725471665294744
-11.7843520000005	0.157991412140149
-11.7651520000005	0.1247801440213255
-11.7459520000005	0.1275473666677822
-11.72675200000051	0.08500834168202531
-11.70755200000051	0.05113080520761095
-11.68835200000051	0.1211911309500716
-11.66915200000052	0.0706568857845498
-11.64995200000052	0.07009276669453192
-11.63075200000052	-0.07638412047753677
-11.61155200000053	-0.1195894138014185
-11.59235200000053	0.1410236592844328
-11.57315200000053	0.02719392112152247
-11.55395200000053	-0.1146190876181709
-11.53475200000054	-0.1604894543294875
-11.51555200000054	-0.07377241992429966
-11.49635200000054	0.08490159601363217
-11.47715200000055	0.1356401396710036
-11.45795200000055	0.03580203680085063
-11.43875200000055	0.1411745849530014
-11.41955200000055	0.04200275043407356
-11.40035200000056	-0.01719298322750723
-11.38115200000056	0.1048362736070174
-11.36195200000056	0.007663244133030782
-11.34275200000057	0.03708120066691999
-11.32355200000046	0.08382213424314128
-11.30435200000046	-0.1086272689036326
-11.28515200000047	-0.1704880759548315
-11.26595200000047	0.01550294221302607
-11.24675200000047	0.07556924273514742
-11.22755200000047	0.1916020844479475
-11.20835200000048	0.06577951602848774
-11.18915200000048	-0.1473242058839944
-11.16995200000048	-0.05127941460750827
-11.15075200000049	0.1626948741720629
-11.13155200000049	-0.01176528361172022
-11.11235200000049	-0.01899208617468746
-11.09315200000049	0.03374526251452654
-11.0739520000005	-0.08408208571206932
-11.0547520000005	0.04261104954173212
-11.0355520000005	0.08135676293818786
-11.01635200000051	-0.04579834215315678
-10.99715200000051	-0.104994075823471
-10.97795200000051	0.03968830481733678
-10.95875200000052	0.1270716075781151
-10.93955200000052	0.1938005915775523
-10.92035200000052	0.1152830758330637
-10.90115200000053	-0.07383498557941852
-10.88195200000053	0.07617754183843906
-10.86275200000053	0.1289148905363859
-10.84355200000053	-0.1634747647221
-10.82435200000054	-0.1380544182649945
-10.80515200000054	0.02794854948183043
-10.78595200000054	-0.02125315897687539
-10.76675200000055	-0.01582086293861895
-10.74755200000055	-0.1563013349824132
-10.72835200000055	-0.1442063554821231
-10.70915200000055	-0.1374415227501493
-10.68995200000056	-0.01541226593308836
-10.67075200000056	0.1432617500201255
-10.65155200000056	0.09539257824203683
-10.63235200000046	0.2214194451686288
-10.61315200000046	0.2315156196261607
-10.59395200000046	0.1356751268524404
-10.57475200000047	0.167091888433454
-10.55555200000047	0.03527290489663521
-10.53635200000047	-0.1165341290568491
-10.51715200000047	-0.01649172770139681
-10.49795200000048	0.1535088501484099
-10.47875200000048	0.1582748778376256
-10.45955200000048	0.1117382427619856
-10.44035200000049	-0.008087910520466828
-10.42115200000049	-0.09726571981905555
-10.40195200000049	-0.1564614534784536
-10.38275200000049	-0.1437002056225715
-10.3635520000005	-0.02433602220167782
-10.3443520000005	-0.08020041412241777
-10.3251520000005	-0.03745709063607943
-10.30595200000051	0.1052264849619705
-10.28675200000051	0.01671494401024141
-10.26755200000051	-0.02249273924122431
-10.24835200000052	0.03357595119319748
-10.22915200000052	-0.1388854015128954
-10.20995200000052	0.06576113038009346
-10.19075200000053	0.09118147683501641
-10.17155200000053	-0.1039329996926415
-10.15235200000053	-0.02121357537515461
-10.13315200000053	-0.0177800843905714
-10.11395200000054	-0.06698179284272882
-10.09475200000054	0.05837880572172233
-10.07555200000054	0.118445106246027
-10.05635200000055	0.1585233563471148
-10.03715200000055	0.002718712295014745
-10.01795200000055	0.01881130189173778
-9.998752000000554	-0.08835575278730763
-9.979552000000558	-0.2055168326801439
-9.960352000000562	0.03577445832935077
-9.941152000000564	0.0698562933021649
-9.921952000000456	0.267173873386263
-9.902752000000458	0.3892031302186051
-9.883552000000462	0.2060814839343971
-9.864352000000466	0.06093713344512906
-9.845152000000468	0.06170555104227812
-9.82595200000047	0.1444249753837812
-9.806752000000474	0.1165438540463729
-9.787552000000478	0.02669977638564441
-9.76835200000048	-0.08912876679382573
-9.749152000000482	0.1588252076951677
-9.729952000000486	0.1309440863446613
-9.71075200000049	-0.05884024341249648
-9.691552000000492	-0.008101699757308045
-9.672352000000494	-0.03398401606069054
-9.653152000000498	0.1253562682415652
-9.633952000000502	0.02218682363057108
-9.614752000000504	0.008963605934962786
-9.595552000000506	0.09101676192305681
-9.57635200000051	0.03048849155902624
-9.557152000000514	0.04724734949387468
-9.537952000000516	0.1419596040875601
-9.518752000000518	0.1187423611781604
-9.499552000000522	0.02756574683026428
-9.480352000000526	0.04632340981005464
-9.461152000000528	-0.02753022749987524
-9.44195200000053	-0.004108686087711171
-9.422752000000534	0.1085928138820653
-9.403552000000538	0.2552739995634485
-9.38435200000054	0.002194176795802862
-9.365152000000542	-0.1496128571467657
-9.345952000000546	-0.0902128249824198
-9.32675200000055	0.003833161253491584
-9.307552000000552	0.1338576382525005
-9.288352000000554	0.1319609824600329
-9.269152000000558	0.03478795298386327
-9.249952000000562	0.1275014025369731
-9.230752000000564	0.28084527168694
-9.211552000000456	0.3269199369141204
-9.192352000000458	0.06717743067352382
-9.173152000000462	-0.1219406307280428
-9.153952000000466	-0.1698098024908492
-9.134752000000468	0.004188385424824654
-9.11555200000047	0.08091139463150333
-9.096352000000474	0.1269860598564999
-9.077152000000478	0.3329651284541225
-9.05795200000048	0.1338530418387648
-9.038752000000482	0.04667403757638472
-9.019552000000486	0.07609199411245772
-9.00035200000049	-0.06039086785236892
-8.981152000000492	-0.06961647545591182
-8.961952000000494	0.02709458416743295
-8.942752000000498	0.1624492079434908
-8.923552000000502	-0.0892980781217052
-8.904352000000504	0.02207088515217197
-8.885152000000506	0.1660869974395716
-8.86595200000051	0.2334822497749512
-8.846752000000514	0.2842207934301396
-8.827552000000516	0.1890465690163758
-8.808352000000518	0.09587114962135593
-8.789152000000522	0.01402229213820935
-8.769952000000526	-0.1058038611289611
-8.750752000000528	0.03288210437483988
-8.73155200000053	0.202216413873421
-8.712352000000534	0.2609501776909097
-8.693152000000538	-0.02477679409244302
-8.67395200000054	0.07060172883936751
-8.654752000000542	0.2252781346917839
-8.635552000000546	0.1687474744198184
-8.61635200000055	0.02826700235855897
-8.597152000000552	-0.1302027150569587
-8.577952000000554	0.1357405047950269
-8.558752000000558	0.3290604747979748
-8.539552000000562	0.1366110716577499
-8.520352000000564	0.1933460304412123
-8.501152000000456	0.06685719367926053
-8.481952000000458	0.06562680623801778
-8.462752000000462	0.1150328131973062
-8.443552000000466	0.05983468961469215
-8.424352000000468	0.1665397744649256
-8.40515200000047	0.1366598480782109
-8.385952000000474	0.1760718298346238
-8.366752000000478	0.1328665364954589
-8.34755200000048	0.03036336023568975
-8.328352000000482	0.2016964747835786
-8.309152000000486	0.2044636974300359
-8.28995200000049	-0.01063882954266911
-8.270752000000492	-0.0991503704834833
-8.251552000000494	-0.01176706773362089
-8.232352000000498	0.01098820533386836
-8.213152000000502	0.0750521159327725
-8.193952000000504	0.0804844119644802
-8.174752000000506	0.04793941220124649
-8.15555200000051	-0.01592019989925857
-8.136352000000514	0.1467514261220074
-8.117152000000516	0.3354075176882134
-8.097952000000518	0.3508338389271622
-8.078752000000522	0.2350052957367751
-8.059552000000526	0.07120543152455756
-8.040352000000528	0.1545911242107357
-8.02115200000053	0.2966084314510108
-8.001952000000534	0.1914401818300064
-7.982752000000537	0.2768246795371108
-7.96355200000054	0.3588778355186553
-7.944352000000543	0.1584332122117642
-7.925152000000546	-0.00136904191930308
-7.905952000000549	-0.08521670443210827
-7.886752000000552	-0.01115876862377885
-7.867552000000555	-0.04903391517061208
-7.848352000000558	-0.1442081395909249
-7.829152000000561	-0.1547662838991
-7.809952000000564	-0.07271312792410449
-7.790752000000456	0.09395610817612825
-7.771552000000459	-0.009879604762075991
-7.752352000000462	0.006212984828097294
-7.733152000000465	0.1062553861966497
-7.713952000000468	0.1989688357432099
-7.694752000000471	0.3110040673442961
-7.675552000000474	0.196508060849809
-7.656352000000477	0.03470700167598354
-7.63715200000048	0.04680198118282375
-7.617952000000483	0.04956920382273104
-7.598752000000486	0.04434120630033853
-7.579552000000489	0.08708452978886057
-7.560352000000492	0.009233282389047325
-7.541152000000495	-0.05329379300245907
-7.521952000000498	-0.1318113087403978
-7.502752000000501	0.02219882874987755
-7.483552000000504	0.1295701819491536
-7.464352000000507	0.04372371436520824
-7.44515200000051	0.153760140956284
-7.425952000000513	0.08990052884704582
-7.406752000000516	0.2978784024939753
-7.387552000000519	0.4179088542835603
-7.368352000000522	0.184150813590088
-7.349152000000525	0.08031510064751742
-7.329952000000528	0.06309427286420986
-7.310752000000531	-0.1766601829400717
-7.291552000000534	-0.07262017150128526
-7.272352000000537	-0.01188760263448886
-7.25315200000054	0.1507840233911424
-7.233952000000543	0.2201780807780134
-7.214752000000546	0.2336055969829364
-7.195552000000549	0.05514782911582079
-7.176352000000552	0.225814675312486
-7.157152000000555	0.1699502833851951
-7.137952000000558	-0.1044501264993825
-7.118752000000561	-0.0430512892813612
-7.099552000000564	0.1815832930544916
-7.080352000000456	0.1903469308183078
-7.061152000000459	0.1204909035895275
-7.041952000000462	-0.002666591429399995
-7.022752000000465	-0.07052381361105521
-7.003552000000468	0.08881647067373449
-6.984352000000471	0.2761400255440411
-6.965152000000474	0.04104944816558607
-6.945952000000477	-0.1653915902783133
-6.92675200000048	0.09055760437516537
-6.907552000000483	0.0007135267231690561
-6.888352000000486	-0.06581115876040376
-6.869152000000489	-0.02973051874919757
-6.849952000000492	0.2015667470596051
-6.830752000000495	0.1330432565223587
-6.811552000000498	0.05385947243319538
-6.792352000000501	0.1718911191843875
-6.773152000000504	0.01075632835305464
-6.753952000000507	0.08414799581889125
-6.73475200000051	-0.06033008630168633
-6.715552000000513	-0.1022028429362178
-6.696352000000516	0.01449626709069286
-6.677152000000519	0.0432479552908235
-6.657952000000522	0.2012557028862644
-6.638752000000525	0.2280085860392696
-6.619552000000528	0.1668140473240144
-6.600352000000531	0.1156135338203664
-6.581152000000534	0.2662923295916322
-6.561952000000537	0.1084888805098735
-6.54275200000054	-0.01999876128828802
-6.523552000000543	0.1493355482081108
-6.504352000000546	0.1794197730888588
-6.485152000000549	0.09024196379027032
-6.465952000000552	0.0750199410540873
-6.446752000000555	-0.004163843037259172
-6.427552000000558	-0.05802942992397436
-6.408352000000561	-0.104566064984331
-6.389152000000564	-0.1770871655961797
-6.369952000000456	0.05021249011400936
-6.350752000000459	0.291503781123505
-6.331552000000462	0.3349133729479689
-6.312352000000465	0.2677224191306371
-6.293152000000468	0.1798771465257654
-6.273952000000471	-0.02856269696744058
-6.254752000000474	-0.05444501326427299
-6.235552000000477	-0.08032732955019077
-6.21635200000048	-0.09421681559047375
-6.197152000000483	-0.1087725699797987
-6.177952000000486	0.04390503081457621
-6.158752000000489	0.2552142462023474
-6.139552000000492	0.218671636349232
-6.120352000000495	0.1907905150096409
-6.101152000000498	-0.03230723212099813
-6.081952000000501	-0.1348104083676694
-6.062752000000504	0.005208093832031919
-6.043552000000507	0.1618833047315727
-6.02435200000051	0.06271147021046046
-6.005152000000513	-0.03312902255671032
-5.985952000000516	0.2314816606190242
-5.966752000000519	0.2682285689749057
-5.947552000000522	0.1524000257779694
-5.928352000000525	0.03124133580179912
-5.909152000000528	-0.05260632671537199
-5.889952000000531	-0.01519315001263293
-5.870752000000534	0.01888868496018075
-5.851552000000537	-0.02231780332967555
-5.83235200000054	0.03908103389052774
-5.813152000000543	0.09781479770146652
-5.793952000000546	-0.02334389226160334
-5.774752000000549	-0.04522859847292056
-5.755552000000552	0.118109295890837
-5.736352000000555	-0.05568459352862124
-5.717152000000558	0.009045585414957924
-5.697952000000561	0.09642888818228634
-5.678752000000564	0.07854179205430253
-5.659552000000456	0.002023081356939178
-5.640352000000459	0.09740160428220083
-5.621152000000462	0.1501389529888791
-5.601952000000465	0.1602351274529616
-5.582752000000468	-0.1041712572156423
-5.563552000000471	-0.05143390851332962
-5.544352000000474	0.08458698359867191
-5.525152000000477	0.1446532841273419
-5.50595200000048	0.07546352524542001
-5.486752000000483	0.02959315851663945
-5.467552000000486	0.1409621217992479
-5.448352000000489	0.2889758441677985
-5.429152000000492	0.2884117250712313
-5.409952000000495	0.4071096401736486
-5.390752000000498	0.2666291681167557
-5.371552000000501	0.1781176271759413
-5.352352000000504	0.09760130637341267
-5.333152000000507	-0.03821528723145663
-5.31395200000051	-0.04410955310944085
-5.294752000000513	0.02195316253877203
-5.275552000000516	0.1120015386869833
-5.256352000000519	-0.05446339890611799
-5.237152000000522	-0.2362525084987927
-5.217952000000525	0.04834622509579186
-5.198752000000528	0.2456638051842559
-5.179552000000531	0.205789853599032
-5.160352000000534	0.145261583228451
-5.141152000000537	0.04142587027933134
-5.12195200000054	0.008214602164873507
-5.102752000000543	0.0622844875587194
-5.083552000000546	0.1809824026545875
-5.064352000000549	0.20240513902181
-5.045152000000552	0.1785216277699192
-5.025952000000555	0.1786237770180272
-5.006752000000558	0.03347942653094178
-4.987552000000561	0.06756126149284046
-4.968352000000564	-0.01162252258977347
-4.949152000000456	-0.1274510657779776
-4.929952000000459	-0.08404147394041357
-4.910752000000462	0.005340633856572528
-4.891552000000465	0.02543083353444562
-4.872352000000468	0.08949474413553365
-4.853152000000471	0.1522261180516369
-4.833952000000474	0.0004190840785037275
-4.814752000000477	0.0198430154117011
-4.79555200000048	0.1571964442305181
-4.776352000000483	0.238583331871755
-4.757152000000486	0.1607320844719409
-4.737952000000489	0.03890712614891362
-4.718752000000492	-0.06093097670159093
-4.699552000000495	0.001134128845822096
-4.680352000000498	0.1071729453339165
-4.661152000000501	0.1272631450227049
-4.641952000000504	0.07473009482752414
-4.622752000000507	-0.1297121385714328
-4.60355200000051	-0.2168911428294469
-4.584352000000513	0.1150126434313774
-4.565152000000516	0.4156018173614788
-4.545952000000519	0.304437152605649
-4.526752000000522	0.04069703627953734
-4.507552000000525	-0.08712433716521613
-4.488352000000528	-0.1083427750253075
-4.469152000000531	-0.02429081401410305
-4.449952000000534	0.1157276881986961
-4.430752000000537	0.1797915988063339
-4.41155200000054	0.2978232455466108
-4.392352000000543	0.3085856883531842
-4.373152000000546	0.05550586558772215
-4.353952000000549	0.1375590215692664
-4.334752000000552	0.04638240723228713
-4.315552000000555	-0.1460669959035711
-4.296352000000558	-0.09399591555903321
-4.277152000000561	-0.1258746469775908
-4.257952000000564	0.01014624513441075
-4.238752000000456	0.1688202610767092
-4.219552000000459	0.2255552198579892
-4.200352000000462	0.05376013547255553
-4.181152000000465	0.02654528247764005
-4.161952000000468	0.1605673695665322
-4.142752000000471	0.08738000060127639
-4.123552000000474	0.1207955672250489
-4.104352000000477	0.3720808834417859
-4.08515200000048	0.3262105167261036
-4.065952000000483	0.266348514719847
-4.046752000000486	0.1551838499574681
-4.027552000000489	-0.0286040646714147
-4.008352000000492	-0.1864075137619073
-3.989152000000495	0.01357513971617277
-3.969952000000498	0.2335458436152857
-3.950752000000501	0.2916133390859159
-3.931552000000504	0.1724534541568704
-3.912352000000507	-0.08195890529357554
-3.89315200000051	-0.08052421934520189
-3.873952000000513	-0.03644835917606222
-3.854752000000516	-0.0456739667839707
-3.835552000000519	-0.02758257215540637
-3.816352000000522	0.08978280623582935
-3.797152000000525	0.1904914759556061
-3.777952000000528	0.07333039605621962
-3.758752000000531	0.06810239852946121
-3.739552000000534	0.1328325774883224
-3.720352000000537	0.1555878505558122
-3.70115200000054	0.2009962474274015
-3.681952000000543	0.2484034493439307
-3.662752000000546	0.1305761011020534
-3.643552000000549	0.1819809131150156
-3.624352000000552	0.1580974018609413
-3.605152000000555	0.1741899914511151
-3.585952000000558	0.122323209600608
-3.566752000000561	0.1197602854656493
-3.547552000000564	0.1704988291208374
-3.528352000000456	0.08998250833140722
-3.509152000000459	0.162041639110078
-3.489952000000462	0.1601449833197938
-3.470752000000465	0.1375940087594355
-3.451552000000468	0.2736149008845367
-3.432352000000471	0.1864358966287062
-3.413152000000474	0.1918681926647802
-3.393952000000477	0.1393351424695988
-3.37475200000048	-0.01580323322909391
-3.355552000000483	0.08890304656310036
-3.336352000000486	0.2062684249652509
-3.317152000000489	0.1803861086684186
-3.297952000000492	0.1758243794928844
-3.278752000000495	0.1626011617907257
-3.259552000000498	0.01878934799954159
-3.240352000000501	0.1341559213480186
-3.221152000000505	0.2102126622143874
-3.201952000000508	0.2562873274459343
-3.182752000000511	0.194426520388186
-3.163552000000514	0.1652128623461462
-3.144352000000517	0.3025662911605967
-3.12515200000052	0.250033240976331
-3.105952000000523	0.06824413138147364
-3.086752000000526	-0.1075485630676441
-3.067552000000529	-0.08346075331735391
-3.048352000000532	-0.02539325784235728
-3.029152000000535	0.229223400113037
-3.009952000000538	0.3958926362176365
-2.990752000000541	0.1341513249386492
-2.971552000000544	0.04364097894852689
-2.952352000000547	0.08771683912203285
-2.93315200000055	0.08448764664021545
-2.913952000000553	0.1498840939481189
-2.894752000000556	0.1313307294689114
-2.875552000000559	0.03282516330120706
-2.856352000000562	0.0695720716658205
-2.837152000000565	0.07233929430572845
-2.817952000000457	0.07710532198621013
-2.79875200000046	0.06188329924784431
-2.779552000000463	0.09929647595713305
-2.760352000000466	0.1040625036485312
-2.741152000000469	0.1907795380624513
-2.721952000000472	0.1269199259619452
-2.702752000000475	-0.03488113320314742
-2.683552000000478	0.01652367879235044
-2.664352000000481	-0.01268997923659196
-2.645152000000484	-0.08121346975637281
-2.625952000000487	-0.06578714851524069
-2.60675200000049	-0.001056969576028162
-2.587552000000493	0.273547738806949
-2.568352000000496	0.3262850875027117
-2.549152000000499	0.2131216177128576
-2.529952000000502	0.1326052969212453
-2.510752000000505	0.01944182710955832
-2.491552000000508	-0.02509600291240662
-2.472352000000511	0.08760549705518636
-2.453152000000514	0.293584565652808
-2.433952000000517	0.2743649328376581
-2.41475200000052	0.1478760960800717
-2.395552000000523	-0.06522762583895926
-2.376352000000526	-0.2676710542038911
-2.357152000000529	-0.09100779288550158
-2.337952000000532	0.0616698079197907
-2.318752000000535	-0.0181802445140479
-2.299552000000538	0.00857263863240805
-2.280352000000541	0.1206078702422267
-2.261152000000544	0.06274467326999543
-2.241952000000547	0.1554581228231064
-2.22275200000055	-0.06697335596285775
-2.203552000000553	-0.2214454633015935
-2.184352000000556	-0.06676905744481035
-2.165152000000559	0.04993005258646726
-2.145952000000562	0.0926733760815385
-2.126752000000565	0.2147026329138814
-2.107552000000457	0.1794925597544817
-2.08835200000046	0.01969030562123181
-2.069152000000463	0.06309989745224565
-2.049952000000466	0.06653338844119423
-2.030752000000469	0.008670191464596678
-2.011552000000472	0.1786707693187694
-1.992352000000475	0.257392583570389
-1.973152000000478	0.1402315036710039
-1.953952000000481	-0.09286026866032777
-1.934752000000484	0.141102070531543
-1.915552000000487	0.08990155702352884
-1.89635200000049	0.02271060319309763
-1.877152000000493	-0.01649708005836729
-1.857952000000496	-0.04304566469332556
-1.838752000000499	-0.01362770815725254
-1.819552000000502	-0.04417390288646014
-1.800352000000505	0.04987208334508361
-1.781152000000508	0.1252625558514962
-1.761952000000511	0.0833897992213309
-1.742752000000514	-0.02844113389008969
-1.723552000000517	-0.03566793645523995
-1.70435200000052	0.04238760943423905
-1.685152000000523	-0.006147830668876616
-1.665952000000526	-0.05868088084877495
-1.646752000000529	-0.0265978509274526
-1.627552000000532	0.06011918347991769
-1.608352000000535	0.1621603898955945
-1.589152000000538	0.1229527066419458
-1.569952000000541	0.05043160602573279
-1.550752000000544	0.1411462505360843
-1.531552000000547	0.2771671426590018
-1.51235200000055	0.1140335467936432
-1.493152000000553	0.02951961591651348
-1.473952000000556	0.1095739668574837
-1.454752000000559	-0.03357157857592649
-1.435552000000562	-0.01348137890678685
-1.416352000000565	0.1958290314469592
-1.397152000000457	0.2712195039511875
-1.37795200000046	0.2533324078188386
-1.358752000000463	0.0009188534089673032
-1.339552000000466	-0.07293478389659722
-1.320352000000469	-0.007538336608342099
-1.301152000000472	0.05119542720696308
-1.281952000000475	-0.009332843143969139
-1.262752000000478	0.07405284953347599
-1.243552000000481	0.04284038645522674
-1.224352000000484	0.07825475812830676
-1.205152000000487	0.05370497851645858
-1.18595200000049	0.06779876307260529
-1.166752000000493	-0.09533483278620342
-1.147552000000496	-0.003953919942091997
-1.128352000000499	0.131400703827417
-1.109152000000502	0.07153870181242822
-1.089952000000505	0.1349363440710232
-1.070752000000508	0.01644272748665374
-1.051552000000511	-0.01543600392972024
-1.032352000000514	0.1245824982677965
-1.013152000000517	0.07338198477506508
-0.9939520000005198	0.02884415475091656
-0.9747520000005228	0.03494271911856597
-0.9555520000005258	0.241588056087062
-0.9363520000005288	0.1084365358565258
-0.9171520000005318	-0.1759578992396603
-0.8979520000005348	-0.1052313051547064
-0.8787520000005378	0.1200695455061734
-0.8595520000005408	0.1561501855261122
-0.8403520000005438	0.03232642215595953
-0.8211520000005468	-0.162788054369516
-0.8019520000005498	-0.0440901392801968
-0.7827520000005528	0.1758805646145487
-0.7635520000005558	0.2232877665376289
-0.7443520000005588	0.1687559112953236
-0.7251520000005618	0.1268831546564245
-0.7059520000005648	-0.03625044120238478
-0.6867520000004568	0.08511254727873309
-0.6675520000004598	0.1365173592764133
-0.6483520000004628	0.1745968043391106
-0.6291520000004658	0.08808406842140527
-0.6099520000004688	-0.01108776608442357
-0.5907520000004718	-0.1262500409235855
-0.5715520000004748	0.07906275931626201
-0.5523520000004778	0.2290752867450365
-0.5331520000004808	0.1339010623072574
-0.5139520000004838	0.06271249839349324
-0.4947520000004868	0.04349286556524416
-0.4755520000004898	0.1128869229499306
-0.4563520000004928	-0.06890218663401107
-0.4371520000004958	-0.178068046362364
-0.4179520000004988	0.005257898428975376
-0.3987520000005018	0.09464000622814553
-0.3795520000005048	0.1007385706132606
-0.3603520000005078	0.2634101966454419
-0.3411520000005108	0.3348030590488726
-0.3219520000005138	0.2749410570404321
-0.3027520000005168	0.1138062662178316
-0.2835520000005198	0.09591917008548281
-0.2643520000005228	0.05204760841037536
-0.2451520000005258	-0.03513139583453834
-0.2259520000005288	0.05558324866271466
-0.2067520000005318	0.1522943082904251
-0.1875520000005348	0.01181383623571587
-0.1683520000005378	-0.1273340991078132
-0.1491520000005409	-0.0979161425804726
-0.1299520000005439	0.1073966576637419
-0.1107520000005469	0.05353107077921019
-0.09155200000054986	-0.1102687934155412
-0.07235200000055286	-0.4299754509170515
-0.05315200000055587	-0.7543459868487525
-0.03395200000055887	-0.8501864796355724
-0.01475200000056187	-0.8747362592299561
0.004447999999435126	-1.043200001870182
0.02364799999954315	-1.15569720332846
0.04284799999954014	-1.050990923536266
0.06204799999953714	-1.100192631992789
0.08124799999953414	-1.074106017195375
0.1004479999995311	-1.199262317243962
0.1196479999995281	-1.324418617305647
0.1388479999995251	-1.486219676479474
0.1580479999995221	-1.46746201349095
0.1772479999995191	-1.474688816067017
0.1964479999995161	-1.290696602920087
0.2156479999995131	-1.39719738925664
0.2348479999995101	-1.449730439454004
0.2540479999995071	-1.484274244262178
0.2732479999995041	-1.518151780725677
0.2924479999995011	-1.636645397314415
0.3116479999994981	-1.536602995950229
0.3308479999994951	-1.431230447817726
0.3500479999994921	-1.44112232377031
0.3692479999994891	-1.58426786921027
0.3884479999994861	-1.704760290837399
0.4076479999994831	-1.400839775164274
0.4268479999994801	-1.459369240489912
0.4460479999994771	-1.465263506361347
0.4652479999994741	-1.399200790721867
0.4844479999994711	-1.488378600013905
0.5036479999994681	-1.343029951019689
0.5228479999994651	-1.171696836493631
0.5420479999994621	-1.124289634581468
0.5612479999994591	-1.118857338545394
0.5804479999994561	-1.232687076695206
0.5996479999994531	-1.410478576202365
0.6188479999994501	-1.492327433683327
0.6380479999994471	-1.522873628399436
0.6572479999994441	-1.399511834895209
0.6764479999994411	-1.23684020885866
0.695647999999438	-1.238736864642394
0.714847999999435	-1.321251990481132
0.7340479999995431	-1.329145061393141
0.7532479999995401	-1.225105049943439
0.7724479999995371	-1.123730111896453
0.7916479999995341	-1.205578969364316
0.8108479999995311	-1.303418267182979
0.8300479999995281	-1.132751421005963
0.849247999999525	-1.190614617967278
0.868447999999522	-1.145872489444731
0.887647999999519	-1.289018034875957
0.906847999999516	-1.278255592067201
0.926047999999513	-1.238843610310788
0.94524799999951	-1.173447163022533
0.964447999999507	-1.116045935894396
0.983647999999504	-1.111946176558587
1.002847999999501	-1.229107256444875
1.022047999999498	-1.303627162103847
1.041247999999495	-1.084322726555958
1.060447999999492	-1.088218187391184
1.079647999999489	-1.163404361392648
1.098847999999486	-1.191285482721323
1.118047999999483	-1.282462097060486
1.13724799999948	-1.207737892909665
1.156447999999477	-1.092371319567738
1.175647999999474	-1.275492965832297
1.194847999999471	-1.164124002567153
1.214047999999468	-0.8155635076195887
1.233247999999465	-0.8754255096367611
1.252447999999462	-1.120510112242108
1.271647999999459	-1.213019263261887
1.290847999999456	-1.162946987964474
1.310047999999453	-1.056908171478563
1.32924799999945	-1.088120634554629
1.348447999999447	-1.072028044960089
1.367647999999444	-1.133888852017837
1.386847999999441	-1.105137163828622
1.406047999999438	-1.004428494111029
1.425247999999435	-0.9690141224423152
1.444447999999543	-0.9302684090436749
1.46364799999954	-0.9248361130032361
1.482847999999537	-1.03866585117488
1.502047999999534	-1.048557727127464
1.521247999999531	-1.104422119061303
1.540447999999528	-1.042357013496424
1.559647999999525	-0.9129988048399068
1.578847999999522	-0.9115641188937161
1.598047999999519	-0.8688207954139266
1.617247999999516	-1.003971120682855
1.636447999999513	-0.8985985725459853
1.65564799999951	-0.9351411823881848
1.674847999999507	-1.065627629237837
1.694047999999504	-1.083514725370187
1.713247999999501	-0.9255069777681965
1.732447999999498	-0.9667134660602363
1.751647999999495	-1.123184378450462
1.770847999999492	-1.030470928906086
1.790047999999489	-0.9664070182940812
1.809247999999486	-0.922331158109659
1.828447999999483	-0.9588737679715088
1.84764799999948	-0.856166293232988
1.866847999999477	-0.9200259053182118
1.886047999999474	-0.9119285359012543
1.905247999999471	-0.7978944992508602
1.924447999999468	-0.8524263544778843
1.943647999999465	-0.9869104113890371
1.962847999999462	-0.7835964161875807
1.982047999999459	-0.7794966568605066
2.001247999999456	-0.7893885328152732
2.020447999999453	-0.7619693813110432
2.03964799999945	-0.9184402936925368
2.058847999999447	-0.7724253763667435
2.078047999999444	-0.8609369173228404
2.097247999999441	-1.004082462751884
2.116447999999438	-0.8207565179692776
2.135647999999435	-0.7466985821543992
2.154847999999543	-0.8232172928583115
2.17404799999954	-0.796464409709673
2.193247999999537	-0.9849162027600149
2.212447999999534	-0.9028630467850187
2.231647999999531	-0.7481866409413361
2.250847999999528	-0.7967220810444511
2.270047999999525	-0.9332049430070951
2.289247999999522	-0.9144472800251224
2.308447999999519	-0.8870281285339908
2.327647999999516	-0.9422262521056896
2.346847999999513	-0.7269194266586
2.36604799999951	-0.5862346560989412
2.385247999999507	-0.7586960088203181
2.404447999999504	-0.7745842999142752
2.423647999999501	-0.67587443523289
2.442847999999498	-0.6471227470414926
2.462047999999495	-0.6883292353247993
2.481247999999492	-0.7548539208236557
2.500447999999489	-0.7041153771619171
2.519647999999486	-0.6853577141843098
2.538847999999483	-0.7685391083611738
2.55804799999948	-0.9083533120624753
2.577247999999477	-0.902254747686093
2.596447999999474	-0.638976601208441
2.615647999999471	-0.6175538648412171
2.634847999999468	-0.761365678621487
2.654047999999465	-0.6433340318790267
2.673247999999462	-0.5439578988726155
2.692447999999459	-0.5505184330952743
2.711647999999456	-0.4651339353750712
2.730847999999453	-0.3817482426910763
2.75004799999945	-0.4735911253727313
2.769247999999447	-0.7120130444942115
2.788447999999444	-0.6439515238054245
2.807647999999441	-0.6078708837985847
2.826847999999438	-0.7783334314793855
2.846047999999435	-0.7595757684952296
2.865247999999543	-0.6342151699395108
2.88444799999954	-0.586807968031714
2.903647999999537	-0.5713816467818491
2.922847999999534	-0.7698274650547146
2.942047999999531	-0.6957695292289202
2.961247999999528	-0.5744065407565346
2.980447999999525	-0.5176715819730718
2.999647999999522	-0.4316208159125602
3.018847999999519	-0.5867591915959705
3.038047999999516	-0.7378999572069641
3.057247999999513	-0.5539077440796819
3.07644799999951	-0.5358163494445666
3.095647999999507	-0.6729654797475197
3.114847999999504	-0.6135654475766235
3.134047999999501	-0.462886651816273
3.153247999999498	-0.5300776056598037
3.172447999999495	-0.589273339323568
3.191647999999492	-0.6064941670959602
3.210847999999489	-0.7136612217728227
3.230047999999486	-0.6569262629915422
3.249247999999483	-0.5089125406164432
3.26844799999948	-0.4435160933172721
3.287647999999477	-0.4101005266956826
3.306847999999474	-0.4079995724026343
3.326047999999471	-0.4005684713238018
3.345247999999468	-0.624332486803483
3.364447999999465	-0.730833273126937
3.383647999999462	-0.6247944566432093
3.402847999999459	-0.4361383650813699
3.422047999999456	-0.3987251883677141
3.441247999999453	-0.4752438990738113
3.46044799999945	-0.6004001991267642
3.479647999999447	-0.7308866459676834
3.498847999999444	-0.5595535314350761
3.518047999999441	-0.3395828275315967
3.537247999999438	-0.350140971835405
3.556447999999435	-0.4766298086039079
3.575647999999543	-0.5085085400268319
3.59484799999954	-0.5303932462403319
3.614047999999537	-0.635561495870069
3.633247999999534	-0.5088683606140842
3.652447999999531	-0.3608546382258856
3.671647999999528	-0.4586939360510973
3.690847999999525	-0.6224938002567644
3.710047999999522	-0.6910172907896459
3.729247999999519	-0.4077510938887771
3.748447999999516	-0.3863283575171876
3.767647999999513	-0.5221449511460733
3.78684799999951	-0.455415967151002
3.806047999999507	-0.3567061024718006
3.825247999999504	-0.3965800540635739
3.844447999999501	-0.4437829574838887
3.863647999999498	-0.5762682093719329
3.882847999999495	-0.470895661228514
3.902047999999492	-0.4727923170166146
3.921247999999489	-0.6339271078239329
3.940447999999486	-0.531885901430088
3.959647999999483	-0.2159725554982313
3.97884799999948	-0.1072686656161542
3.998047999999477	-0.2570768945399797
4.017247999999474	-0.3935597564938913
4.036447999999471	-0.4727435406005203
4.055647999999468	-0.3107381829130136
4.074847999999465	-0.4498861182740072
4.094047999999462	-0.5237397555883035
4.113247999999459	-0.4443516729920092
4.132447999999456	-0.4715665259891081
4.151647999999453	-0.4374846910075609
4.17084799999945	-0.2774781383780957
4.190047999999447	-0.3140207482312107
4.209247999999444	-0.4498373418535464
4.228447999999441	-0.7209064099951
4.247647999999438	-0.6488472792120629
4.266847999999435	-0.4455332840106077
4.286047999999543	-0.4674179902284734
4.30524799999954	-0.4952991115680647
4.324447999999537	-0.5451670883692631
4.343647999999534	-0.3818291940033222
4.362847999999531	-0.1312101461203447
4.382047999999528	-0.2017324416938003
4.401247999999525	-0.3435454504291272
4.420447999999522	-0.4100701359214333
4.439647999999519	-0.3599978606065537
4.458847999999516	-0.4245237410757493
4.478047999999513	-0.3424705850745562
4.49724799999951	-0.3530287293827307
4.516447999999507	-0.4335450501721605
4.535647999999504	-0.5227228594772985
4.554847999999501	-0.5092953432767413
4.574047999999498	-0.4725484349164946
4.593247999999495	-0.3891627422281329
4.612447999999492	-0.4270378887880644
4.631647999999489	-0.5022240627917123
4.650847999999486	-0.528772647437586
4.670047999999483	-0.4273977093753178
4.68924799999948	-0.340680674954848
4.708447999999477	-0.3032674982433754
4.727647999999474	-0.3364787663643836
4.746847999999471	-0.2804100759321453
4.766047999999468	-0.2763103165963379
4.785247999999465	-0.1742691102003103
4.804447999999462	-0.2841012382558727
4.823647999999459	-0.3079847495077642
4.842847999999456	-0.3845034602094945
4.862047999999453	-0.3370962582907805
4.88124799999945	-0.2443828087507701
4.900447999999447	-0.456153993980451
4.919647999999444	-0.4413939410839941
4.938847999999441	-0.3173658792067106
4.958047999999438	-0.3645687826204753
4.977247999999435	-0.4424200300202888
4.996447999999543	-0.1291717574824137
5.01564799999954	-0.1117466312007066
5.034847999999537	-0.484754756496731
5.054047999999534	-0.5872579327324853
5.073247999999531	-0.4292501851523272
5.092447999999528	-0.2412603619373458
5.111647999999525	-0.3164465359300764
5.130847999999522	-0.2663742606348463
5.150047999999519	-0.2502816710424894
5.169247999999516	-0.2128684943419328
5.188447999999513	-0.2873883999878063
5.20764799999951	-0.2299871728662174
5.226847999999507	-0.3891231586460601
5.246047999999504	-0.5289373623473627
5.265247999999501	-0.5301677497864214
5.284447999999498	-0.406139687913504
5.303647999999495	-0.3560674126051738
5.322847999999492	-0.3106590157248521
5.342047999999489	-0.3738523594806834
5.361247999999486	-0.4690265839097291
5.380447999999483	-0.569530955118008
5.39964799999948	-0.6060735649667569
5.418847999999477	-0.4420694022539579
5.438047999999474	-0.3446920742706569
5.457247999999471	-0.3632454387498641
5.476447999999468	-0.3931253651278463
5.495647999999465	-0.3743677021480572
5.514847999999462	-0.3929210666228982
5.534047999999459	-0.2775544932744214
5.553247999999456	-0.330753811809912
5.572447999999453	-0.3513059813296943
5.59164799999945	-0.3092289261945814
5.610847999999447	-0.1392283483491407
5.630047999999443	-0.1171393436328758
5.64924799999944	-0.1909929809515393
5.668447999999437	-0.3814435790511888
5.687647999999434	-0.3979981384810889
5.706847999999543	-0.3066172256304282
5.72604799999954	-0.23455809486704
5.745247999999537	-0.3690421517847434
5.764447999999534	-0.4568874244005305
5.78364799999953	-0.3368569726000294
5.802847999999527	-0.3014426009422325
5.822047999999524	-0.2613643508433268
5.841247999999521	-0.2332789310053368
5.860447999999518	-0.2871445178855026
5.879647999999515	-0.333014884599001
5.898847999999512	-0.2689509740131966
5.918047999999509	-0.2202112354029489
5.937247999999506	-0.2101150609323171
5.956447999999503	-0.2033502282112604
5.9756479999995	-0.329172796608888
5.994847999999497	-0.4310097045196165
6.014047999999494	-0.3736084773783795
6.033247999999491	-0.5154214861289887
6.052447999999488	-0.4273719150169871
6.071647999999485	-0.324664440258818
6.090847999999482	-0.1886435481446332
6.110047999999479	-0.200534229148709
6.129247999999476	-0.2790517448779142
6.148447999999473	-0.3109304762986558
6.16764799999947	-0.2648558110802082
6.186847999999467	-0.2254438293347107
6.206047999999464	-0.2539912190211605
6.225247999999461	-0.1992550652848218
6.244447999999458	-0.3424006107073166
6.263647999999455	-0.4562303488789609
6.282847999999452	-0.4194834405121637
6.302047999999449	-0.31877477080112
6.321247999999446	-0.2127359543195757
6.340447999999443	-0.253942442596333
6.35964799999944	-0.2045364356457781
6.378847999999437	-0.2104307015084786
6.398047999999434	-0.208996015564471
6.417247999999542	-0.2542001139398449
6.436447999999539	-0.1801421781271489
6.455647999999536	-0.3312829437272262
6.474847999999533	-0.2772130583377462
6.49404799999953	-0.2058201959168497
6.513247999999527	-0.2023867049257185
6.532447999999524	-0.3382032985415038
6.551647999999521	-0.5146622613549457
6.570847999999518	-0.3426628784689304
6.590047999999515	-0.2539470390122521
6.609247999999512	-0.1845529816341152
6.628447999999509	-0.2684006441491034
6.647647999999506	-0.2769599834079705
6.666847999999503	-0.1462692380708367
6.6860479999995	-0.3647031067625509
6.705247999999497	-0.4005794482688085
6.724447999999494	-0.3938146155433848
6.743647999999491	-0.2637901385487416
6.762847999999488	-0.02316511587737224
6.782047999999485	-0.1969590053099303
6.801247999999482	-0.3527636493467478
[truncated: 1,448 more rows]
