# Supplementary material for: DNA-graphene interactions during translocation through nanogaps
Source: PLoS One. 2017 Feb 3;12(2):e0171505. doi: 10.1371/journal.pone.0171505 (PMC5291421; doi:10.1371/journal.pone.0171505)
Supplement: S1 File — This is the data described in the manuscript. (TGZ) [file pone.0171505.s001.tgz › ./fig4-black.dat]

8e-07	2.04162597656e-10
1.6e-06	2.0263671875e-10
2.4e-06	2.03247070312e-10
3.2e-06	2.03247070312e-10
4e-06	2.03247070312e-10
4.8e-06	2.0263671875e-10
5.6e-06	2.02026367188e-10
6.4e-06	2.02026367188e-10
7.2e-06	2.02026367188e-10
8e-06	2.01416015625e-10
8.8e-06	2.001953125e-10
9.6e-06	1.99584960938e-10
1.04e-05	2.001953125e-10
1.12e-05	1.99584960938e-10
1.2e-05	1.98669433594e-10
1.28e-05	1.98974609375e-10
1.36e-05	1.98364257812e-10
1.44e-05	1.98669433594e-10
1.52e-05	1.98059082031e-10
1.6e-05	1.99279785156e-10
1.68e-05	1.98059082031e-10
1.76e-05	1.98974609375e-10
1.84e-05	1.97143554687e-10
1.92e-05	1.98974609375e-10
2e-05	1.99279785156e-10
2.08e-05	1.99279785156e-10
2.16e-05	1.99279785156e-10
2.24e-05	1.98669433594e-10
2.32e-05	2.001953125e-10
2.4e-05	1.98974609375e-10
2.48e-05	2.00500488281e-10
2.56e-05	2.001953125e-10
2.64e-05	2.00805664062e-10
2.72e-05	2.00500488281e-10
2.8e-05	2.01110839844e-10
2.88e-05	2.00500488281e-10
2.96e-05	2.01110839844e-10
3.04e-05	1.99584960938e-10
3.12e-05	1.99584960938e-10
3.2e-05	1.99584960938e-10
3.28e-05	2.001953125e-10
3.36e-05	1.99890136719e-10
3.44e-05	1.99584960938e-10
3.52e-05	1.99584960938e-10
3.6e-05	2.001953125e-10
3.68e-05	1.99584960938e-10
3.76e-05	1.98974609375e-10
3.84e-05	1.98364257812e-10
3.92e-05	1.97448730469e-10
4e-05	1.98059082031e-10
4.08e-05	1.9775390625e-10
4.16e-05	1.97143554687e-10
4.24e-05	1.98974609375e-10
4.32e-05	1.99279785156e-10
4.4e-05	2.001953125e-10
4.48e-05	1.99584960938e-10
4.56e-05	1.99890136719e-10
4.64e-05	2.00500488281e-10
4.72e-05	1.99584960938e-10
4.8e-05	2.00805664062e-10
4.88e-05	2.00805664062e-10
4.96e-05	2.001953125e-10
5.04e-05	2.00805664062e-10
5.12e-05	2.01416015625e-10
5.2e-05	2.01721191406e-10
5.28e-05	2.01416015625e-10
5.36e-05	2.02331542969e-10
5.44e-05	2.01721191406e-10
5.52e-05	2.01721191406e-10
5.6e-05	2.00805664062e-10
5.68e-05	2.01110839844e-10
5.76e-05	2.001953125e-10
5.84e-05	1.99279785156e-10
5.92e-05	1.99584960938e-10
6e-05	1.99584960938e-10
6.08e-05	2.001953125e-10
6.160000000000001e-05	2.00805664062e-10
6.24e-05	2.001953125e-10
6.32e-05	2.001953125e-10
6.4e-05	2.02026367188e-10
6.48e-05	1.99890136719e-10
6.56e-05	2.01110839844e-10
6.64e-05	2.00805664062e-10
6.719999999999999e-05	2.01110839844e-10
6.8e-05	2.01110839844e-10
6.880000000000001e-05	2.01721191406e-10
6.96e-05	2.0263671875e-10
7.04e-05	2.02941894531e-10
7.12e-05	2.03857421875e-10
7.2e-05	2.03857421875e-10
7.279999999999999e-05	2.03552246094e-10
7.36e-05	2.03247070312e-10
7.440000000000001e-05	2.02331542969e-10
7.52e-05	2.03247070312e-10
7.6e-05	2.02331542969e-10
7.68e-05	2.02941894531e-10
7.76e-05	2.0263671875e-10
7.839999999999999e-05	2.02941894531e-10
7.92e-05	2.0263671875e-10
8.000000000000001e-05	2.02941894531e-10
8.08e-05	2.0263671875e-10
8.16e-05	2.02026367188e-10
8.24e-05	2.01416015625e-10
8.32e-05	2.00500488281e-10
8.4e-05	1.99890136719e-10
8.48e-05	2.00805664062e-10
8.559999999999999e-05	2.001953125e-10
8.64e-05	1.99584960938e-10
8.720000000000001e-05	1.99890136719e-10
8.8e-05	1.99890136719e-10
8.88e-05	2.00500488281e-10
8.96e-05	2.001953125e-10
9.04e-05	2.00805664062e-10
9.119999999999999e-05	2.00500488281e-10
9.2e-05	1.99584960938e-10
9.280000000000001e-05	2.00805664062e-10
9.36e-05	2.001953125e-10
9.44e-05	2.00805664062e-10
9.52e-05	2.00805664062e-10
9.6e-05	2.01110839844e-10
9.679999999999999e-05	2.00805664062e-10
9.76e-05	2.02026367188e-10
9.840000000000001e-05	2.01416015625e-10
9.92e-05	2.01416015625e-10
0.0001	2.01416015625e-10
0.0001008	2.01416015625e-10
0.0001016	2.00500488281e-10
0.0001024	2.00500488281e-10
0.0001032	2.01416015625e-10
0.000104	2.01110839844e-10
0.0001048	2.01110839844e-10
0.0001056	2.00500488281e-10
0.0001064	2.00500488281e-10
0.0001072	2.01110839844e-10
0.000108	2.00500488281e-10
0.0001088	1.99890136719e-10
0.0001096	2.00805664062e-10
0.0001104	2.00500488281e-10
0.0001112	2.01110839844e-10
0.000112	2.001953125e-10
0.0001128	2.00805664062e-10
0.0001136	2.00500488281e-10
0.0001144	2.01110839844e-10
0.0001152	2.01416015625e-10
0.000116	2.01721191406e-10
0.0001168	2.02331542969e-10
0.0001176	2.01721191406e-10
0.0001184	2.01416015625e-10
0.0001192	2.02331542969e-10
0.00012	2.02026367188e-10
0.0001208	2.01721191406e-10
0.0001216	2.01416015625e-10
0.0001224	2.01416015625e-10
0.0001232	1.99890136719e-10
0.000124	2.01721191406e-10
0.0001248	2.01416015625e-10
0.0001256	2.00500488281e-10
0.0001264	2.00805664062e-10
0.0001272	2.00500488281e-10
0.000128	1.99890136719e-10
0.0001288	1.99279785156e-10
0.0001296	1.98669433594e-10
0.0001304	1.98059082031e-10
0.0001312	1.98669433594e-10
0.000132	1.98059082031e-10
0.0001328	1.98059082031e-10
0.0001336	1.98974609375e-10
0.0001344	1.98669433594e-10
0.0001352	1.99279785156e-10
0.000136	1.98974609375e-10
0.0001368	1.98364257812e-10
0.0001376	1.98669433594e-10
0.0001384	1.99584960938e-10
0.0001392	1.98669433594e-10
0.00014	1.98059082031e-10
0.0001408	1.98669433594e-10
0.0001416	1.99584960938e-10
0.0001424	1.9775390625e-10
0.0001432	1.99279785156e-10
0.000144	1.98669433594e-10
0.0001448	1.99584960938e-10
0.0001456	1.99279785156e-10
0.0001464	1.98974609375e-10
0.0001472	1.98059082031e-10
0.000148	1.9775390625e-10
0.0001488	1.96228027344e-10
0.0001496	1.9775390625e-10
0.0001504	1.96838378906e-10
0.0001512	1.97143554687e-10
0.000152	1.96838378906e-10
0.0001528	1.97143554687e-10
0.0001536	1.96228027344e-10
0.0001544	1.95922851563e-10
0.0001552	1.96838378906e-10
0.000156	1.95922851563e-10
0.0001568	1.94702148437e-10
0.0001576	1.94396972656e-10
0.0001584	1.953125e-10
0.0001592	1.94396972656e-10
0.00016	1.95007324219e-10
0.0001608	1.96228027344e-10
0.0001616	1.97143554687e-10
0.0001624	1.96838378906e-10
0.0001632	1.97143554687e-10
0.000164	1.98059082031e-10
0.0001648	1.97448730469e-10
0.0001656	1.98059082031e-10
0.0001664	1.98669433594e-10
0.0001672	1.9775390625e-10
0.000168	1.98974609375e-10
0.0001688	1.98364257812e-10
0.0001696	1.99890136719e-10
0.0001704	1.99890136719e-10
0.0001712	2.00805664062e-10
0.000172	2.00805664062e-10
0.0001728	2.00500488281e-10
0.0001736	2.001953125e-10
0.0001744	1.99890136719e-10
0.0001752	1.99279785156e-10
0.000176	1.98669433594e-10
0.0001768	1.98364257812e-10
0.0001776	1.98669433594e-10
0.0001784	1.98364257812e-10
0.0001792	1.98974609375e-10
0.00018	1.98974609375e-10
0.0001808	1.99279785156e-10
0.0001816	1.99584960938e-10
0.0001824	1.99279785156e-10
0.0001832	2.001953125e-10
0.000184	1.99279785156e-10
0.0001848	1.99584960938e-10
0.0001856	1.99279785156e-10
0.0001864	1.98974609375e-10
0.0001872	1.99584960938e-10
0.000188	1.99584960938e-10
0.0001888	2.01721191406e-10
0.0001896	1.99890136719e-10
0.0001904	2.001953125e-10
0.0001912	1.99584960938e-10
0.000192	2.00500488281e-10
0.0001928	1.99890136719e-10
0.0001936	1.99279785156e-10
0.0001944	1.98974609375e-10
0.0001952	1.99584960938e-10
0.000196	1.99584960938e-10
0.0001968	2.001953125e-10
0.0001976	1.99890136719e-10
0.0001984	1.98974609375e-10
0.0001992	1.98974609375e-10
0.0002	1.99584960938e-10
0.0002008	1.99584960938e-10
0.0002016	1.98669433594e-10
0.0002024	1.99279785156e-10
0.0002032	1.98669433594e-10
0.000204	1.99279785156e-10
0.0002048	1.99584960938e-10
0.0002056	2.00500488281e-10
0.0002064	1.98669433594e-10
0.0002072	1.99584960938e-10
0.000208	1.99890136719e-10
0.0002088	1.99584960938e-10
0.0002096	1.99584960938e-10
0.0002104	1.98974609375e-10
0.0002112	1.99584960938e-10
0.000212	1.99890136719e-10
0.0002128	1.99584960938e-10
0.0002136	1.99279785156e-10
0.0002144	2.00500488281e-10
0.0002152	1.99584960938e-10
0.000216	1.99890136719e-10
0.0002168	1.99890136719e-10
0.0002176	1.99890136719e-10
0.0002184	2.001953125e-10
0.0002192	2.001953125e-10
0.00022	1.99890136719e-10
0.0002208	1.98669433594e-10
0.0002216	1.99279785156e-10
0.0002224	1.99279785156e-10
0.0002232	1.98364257812e-10
0.000224	1.98059082031e-10
0.0002248	1.98059082031e-10
0.0002256	1.98669433594e-10
0.0002264	1.98669433594e-10
0.0002272	1.98364257812e-10
0.000228	1.98364257812e-10
0.0002288	1.98974609375e-10
0.0002296	1.9775390625e-10
0.0002304	1.98059082031e-10
0.0002312	1.98059082031e-10
0.000232	1.9775390625e-10
0.0002328	1.97448730469e-10
0.0002336	1.98669433594e-10
0.0002344	1.98974609375e-10
0.0002352	1.99279785156e-10
0.000236	1.99279785156e-10
0.0002368	1.98974609375e-10
0.0002376	1.98669433594e-10
0.0002384	1.9775390625e-10
0.0002392	1.98364257812e-10
0.00024	1.98974609375e-10
0.0002408	1.9775390625e-10
0.0002416	1.98059082031e-10
0.0002424	1.9775390625e-10
0.0002432	1.97448730469e-10
0.000244	1.96838378906e-10
0.0002448	1.98059082031e-10
0.0002456	1.97143554687e-10
0.0002464	1.97143554687e-10
0.0002472	1.97143554687e-10
0.000248	1.96228027344e-10
0.0002488	1.95922851563e-10
0.0002496	1.95617675781e-10
0.0002504	1.953125e-10
0.0002512	1.95922851563e-10
0.000252	1.95922851563e-10
0.0002528	1.95922851563e-10
0.0002536	1.96533203125e-10
0.0002544	1.96533203125e-10
0.0002552	1.96838378906e-10
0.000256	1.96838378906e-10
0.0002568	1.96838378906e-10
0.0002576	1.96228027344e-10
0.0002584	1.96838378906e-10
0.0002592	1.96838378906e-10
0.00026	1.96838378906e-10
0.0002608	1.97143554687e-10
0.0002616	1.98059082031e-10
0.0002624	1.98669433594e-10
0.0002632	1.98974609375e-10
0.000264	1.98974609375e-10
0.0002648	1.98974609375e-10
0.0002656	1.98669433594e-10
0.0002664	1.98974609375e-10
0.0002672	1.98059082031e-10
0.000268	1.98669433594e-10
0.0002688	1.98669433594e-10
0.0002696	1.98669433594e-10
0.0002704	1.98974609375e-10
0.0002712	1.98669433594e-10
0.000272	1.99890136719e-10
0.0002728	1.99890136719e-10
0.0002736	1.99890136719e-10
0.0002744	1.98364257812e-10
0.0002752	1.98974609375e-10
0.000276	1.99279785156e-10
0.0002768	1.98974609375e-10
0.0002776	1.98364257812e-10
0.0002784	1.98974609375e-10
0.0002792	1.99890136719e-10
0.00028	2.001953125e-10
0.0002808	2.00805664062e-10
0.0002816	2.00805664062e-10
0.0002824	2.01416015625e-10
0.0002832	2.01416015625e-10
0.000284	2.01110839844e-10
0.0002848	2.00805664062e-10
0.0002856	2.00500488281e-10
0.0002864	2.01110839844e-10
0.0002872	2.01416015625e-10
0.000288	2.01110839844e-10
0.0002888	2.01110839844e-10
0.0002896	2.001953125e-10
0.0002904	2.02026367188e-10
0.0002912	2.001953125e-10
0.000292	1.99890136719e-10
0.0002928	1.99584960938e-10
0.0002936	1.98669433594e-10
0.0002944	1.98669433594e-10
0.0002952	1.98059082031e-10
0.000296	1.98669433594e-10
0.0002968	1.98059082031e-10
0.0002976	1.98364257812e-10
0.0002984	1.98669433594e-10
0.0002992	1.9775390625e-10
0.0003	1.98059082031e-10
0.0003008	1.97448730469e-10
0.0003016	1.9775390625e-10
0.0003024	1.97448730469e-10
0.0003032	1.9775390625e-10
0.000304	1.97143554687e-10
0.0003048	1.98059082031e-10
0.0003056	1.98974609375e-10
0.0003064	1.98974609375e-10
0.0003072	1.99279785156e-10
0.000308	1.98974609375e-10
0.0003088	1.98974609375e-10
0.0003096	1.98974609375e-10
0.0003104	1.98059082031e-10
0.0003112	1.98059082031e-10
0.000312	1.98974609375e-10
0.0003128	1.98974609375e-10
0.0003136	1.98059082031e-10
0.0003144	1.98059082031e-10
0.0003152	1.98364257812e-10
0.000316	1.99890136719e-10
0.0003168	1.99584960938e-10
0.0003176	1.99279785156e-10
0.0003184	1.98974609375e-10
0.0003192	1.98669433594e-10
0.00032	1.98669433594e-10
0.0003208	1.98364257812e-10
0.0003216	1.98059082031e-10
0.0003224	1.98364257812e-10
0.0003232	1.98364257812e-10
0.000324	1.98059082031e-10
0.0003248	1.98059082031e-10
0.0003256	1.9775390625e-10
0.0003264	1.98364257812e-10
0.0003272	1.97448730469e-10
0.000328	1.97448730469e-10
0.0003288	1.98059082031e-10
0.0003296	1.98364257812e-10
0.0003304	1.98059082031e-10
0.0003312	1.9775390625e-10
0.000332	1.9775390625e-10
0.0003328	1.97448730469e-10
0.0003336	1.98364257812e-10
0.0003344	1.98974609375e-10
0.0003352	1.98669433594e-10
0.000336	1.98974609375e-10
0.0003368	1.98669433594e-10
0.0003376	1.98669433594e-10
0.0003384	1.98974609375e-10
0.0003392	1.98974609375e-10
0.00034	1.98974609375e-10
0.0003408	1.98059082031e-10
0.0003416	1.98059082031e-10
0.0003424	1.98059082031e-10
0.0003432	1.98364257812e-10
0.000344	1.98059082031e-10
0.0003448	1.98059082031e-10
0.0003456	1.98669433594e-10
0.0003464	1.98669433594e-10
0.0003472	1.98974609375e-10
0.000348	1.98364257812e-10
0.0003488	1.98059082031e-10
0.0003496	1.9775390625e-10
0.0003504	1.9775390625e-10
0.0003512	1.9775390625e-10
0.000352	1.98669433594e-10
0.0003528	1.98059082031e-10
0.0003536	1.98059082031e-10
0.0003544	1.98059082031e-10
0.0003552	1.98059082031e-10
0.000356	1.99279785156e-10
0.0003568	1.97448730469e-10
0.0003576	1.97143554687e-10
0.0003584	1.96228027344e-10
0.0003592	1.96228027344e-10
0.00036	1.95617675781e-10
0.0003608	1.95922851563e-10
0.0003616	1.94396972656e-10
0.0003624	1.95617675781e-10
0.0003632	1.953125e-10
0.000364	1.953125e-10
0.0003648	1.95007324219e-10
0.0003656	1.94396972656e-10
0.0003664	1.94396972656e-10
0.0003672	1.93481445313e-10
0.000368	1.93481445313e-10
0.0003688	1.93786621094e-10
0.0003696	1.94702148437e-10
0.0003704	1.94091796875e-10
0.0003712	1.94396972656e-10
0.000372	1.94396972656e-10
0.0003728	1.95922851563e-10
0.0003736	1.95922851563e-10
0.0003744	1.95617675781e-10
0.0003752	1.953125e-10
0.000376	1.953125e-10
0.0003768	1.953125e-10
0.0003776	1.953125e-10
0.0003784	1.953125e-10
0.0003792	1.96228027344e-10
0.00038	1.97448730469e-10
0.0003808	1.97448730469e-10
0.0003816	1.98669433594e-10
0.0003824	1.97448730469e-10
0.0003832	1.98059082031e-10
0.000384	1.98059082031e-10
0.0003848	1.98364257812e-10
0.0003856	1.9775390625e-10
0.0003864	1.97143554687e-10
0.0003872	1.97143554687e-10
0.000388	1.9775390625e-10
0.0003888	1.98059082031e-10
0.0003896	1.98059082031e-10
0.0003904	1.98974609375e-10
0.0003912	1.98669433594e-10
0.000392	1.98364257812e-10
0.0003928	1.98669433594e-10
0.0003936	1.98059082031e-10
0.0003944	1.9775390625e-10
0.0003952	1.97448730469e-10
0.000396	1.98059082031e-10
0.0003968	1.97448730469e-10
0.0003976	1.98669433594e-10
0.0003984	1.99279785156e-10
0.0003992	1.98669433594e-10
0.0004	1.99584960938e-10
0.0004008	1.99279785156e-10
0.0004016	1.99279785156e-10
0.0004024	1.99279785156e-10
0.0004032	1.99584960938e-10
0.000404	1.98669433594e-10
0.0004048	1.99279785156e-10
0.0004056	1.99279785156e-10
0.0004064	1.99890136719e-10
0.0004072	2.001953125e-10
0.000408	1.99890136719e-10
0.0004088	1.98974609375e-10
0.0004096	1.98974609375e-10
0.0004104	1.98669433594e-10
0.0004112	1.98059082031e-10
0.000412	1.98059082031e-10
0.0004128	1.97448730469e-10
0.0004136	1.97143554687e-10
0.0004144	1.97143554687e-10
0.0004152	1.97143554687e-10
0.000416	1.96838378906e-10
0.0004168	1.96838378906e-10
0.0004176	1.96838378906e-10
0.0004184	1.96838378906e-10
0.0004192	1.97448730469e-10
0.00042	1.96228027344e-10
0.0004208	1.96838378906e-10
0.0004216	1.96228027344e-10
0.0004224	1.95007324219e-10
0.0004232	1.96228027344e-10
0.000424	1.98059082031e-10
0.0004248	1.96838378906e-10
0.0004256	1.96228027344e-10
0.0004264	1.97143554687e-10
0.0004272	1.96838378906e-10
0.000428	1.96533203125e-10
0.0004288	1.96228027344e-10
0.0004296	1.96533203125e-10
0.0004304	1.96838378906e-10
0.0004312	1.953125e-10
0.000432	1.953125e-10
0.0004328	1.96228027344e-10
0.0004336	1.96533203125e-10
0.0004344	1.95922851563e-10
0.0004352	1.95617675781e-10
0.000436	1.95617675781e-10
0.0004368	1.95922851563e-10
0.0004376	1.96533203125e-10
0.0004384	1.96533203125e-10
0.0004392	1.95617675781e-10
0.00044	1.95617675781e-10
0.0004408	1.96838378906e-10
0.0004416	1.95007324219e-10
0.0004424	1.953125e-10
0.0004432	1.96228027344e-10
0.000444	1.96533203125e-10
0.0004448	1.95922851563e-10
0.0004456	1.96228027344e-10
0.0004464	1.96533203125e-10
0.0004472	1.96838378906e-10
0.000448	1.96838378906e-10
0.0004488	1.96228027344e-10
0.0004496	1.97143554687e-10
0.0004504	1.96533203125e-10
0.0004512	1.95617675781e-10
0.000452	1.953125e-10
0.0004528	1.96533203125e-10
0.0004536	1.95617675781e-10
0.0004544	1.95617675781e-10
0.0004552	1.95617675781e-10
0.000456	1.95617675781e-10
0.0004568	1.953125e-10
0.0004576	1.95617675781e-10
0.0004584	1.95007324219e-10
0.0004592	1.94702148437e-10
0.00046	1.95007324219e-10
0.0004608	1.94702148437e-10
0.0004616	1.95007324219e-10
0.0004624	1.953125e-10
0.0004632	1.953125e-10
0.000464	1.96533203125e-10
0.0004648	1.96533203125e-10
0.0004656	1.96533203125e-10
0.0004664	1.96838378906e-10
0.0004672	1.96838378906e-10
0.000468	1.9775390625e-10
0.0004688	1.9775390625e-10
0.0004696	1.98059082031e-10
0.0004704	1.98669433594e-10
0.0004712	1.99584960938e-10
0.000472	2.001953125e-10
0.0004728	1.99890136719e-10
0.0004736	2.00500488281e-10
0.0004744	2.01416015625e-10
0.0004752	2.01110839844e-10
0.000476	2.00500488281e-10
0.0004768	1.99584960938e-10
0.0004776	2.001953125e-10
0.0004784	1.99279785156e-10
0.0004792	1.98974609375e-10
0.00048	1.99279785156e-10
0.0004808	2.00500488281e-10
0.0004816	1.99890136719e-10
0.0004824	1.99584960938e-10
0.0004832	1.99279785156e-10
0.000484	1.99279785156e-10
0.0004848	1.98364257812e-10
0.0004856	1.98974609375e-10
0.0004864	1.97448730469e-10
0.0004872	1.9775390625e-10
0.000488	1.9775390625e-10
0.0004888	1.98364257812e-10
0.0004896	1.9775390625e-10
0.0004904	1.98669433594e-10
0.0004912	1.98974609375e-10
0.000492	1.98669433594e-10
0.0004928000000000001	1.98974609375e-10
0.0004936	1.98059082031e-10
0.0004944	1.98059082031e-10
0.0004952	1.97143554687e-10
0.000496	1.96838378906e-10
0.0004968	1.9775390625e-10
0.0004976	1.9775390625e-10
0.0004984	1.97448730469e-10
0.0004992	1.97143554687e-10
0.0005	1.9775390625e-10
0.0005008	1.97143554687e-10
0.0005016	1.96838378906e-10
0.0005024	1.96533203125e-10
0.0005032	1.96228027344e-10
0.000504	1.95617675781e-10
0.0005048	1.953125e-10
0.0005056	1.94396972656e-10
0.0005063999999999999	1.94396972656e-10
0.0005072	1.95007324219e-10
0.000508	1.95617675781e-10
0.0005088	1.953125e-10
0.0005096	1.94396972656e-10
0.0005104	1.95007324219e-10
0.0005112	1.95007324219e-10
0.000512	1.93786621094e-10
0.0005128	1.93786621094e-10
0.0005136	1.94702148437e-10
0.0005144	1.94091796875e-10
0.0005151999999999999	1.94091796875e-10
0.000516	1.93786621094e-10
0.0005168	1.95007324219e-10
0.0005176	1.94396972656e-10
0.0005184	1.95617675781e-10
0.0005192	1.95007324219e-10
0.00052	1.953125e-10
0.0005208	1.94702148437e-10
0.0005216	1.95617675781e-10
0.0005224	1.95007324219e-10
0.0005232	1.94396972656e-10
0.0005240000000000001	1.94702148437e-10
0.0005248	1.95007324219e-10
0.0005256	1.953125e-10
0.0005264	1.94702148437e-10
0.0005272	1.95007324219e-10
0.000528	1.95007324219e-10
0.0005288	1.94396972656e-10
0.0005296	1.94396972656e-10
0.0005304	1.94702148437e-10
0.0005312	1.94091796875e-10
0.000532	1.94091796875e-10
0.0005328	1.93786621094e-10
0.0005336	1.93786621094e-10
0.0005344	1.93176269531e-10
0.0005352	1.94702148437e-10
0.000536	1.95007324219e-10
0.0005368	1.95617675781e-10
0.0005375999999999999	1.953125e-10
0.0005384	1.953125e-10
0.0005392	1.95922851563e-10
0.00054	1.953125e-10
0.0005408	1.96228027344e-10
0.0005416	1.96533203125e-10
0.0005424	1.96228027344e-10
0.0005432	1.96228027344e-10
0.000544	1.96533203125e-10
0.0005448	1.96533203125e-10
0.0005456	1.96533203125e-10
0.0005464000000000001	1.97143554687e-10
0.0005472	1.96838378906e-10
0.000548	1.97448730469e-10
0.0005488	1.9775390625e-10
0.0005496	1.9775390625e-10
0.0005504	1.97448730469e-10
0.0005512	1.97448730469e-10
0.000552	1.97448730469e-10
0.0005528	1.98364257812e-10
0.0005536	1.98974609375e-10
0.0005544	1.98974609375e-10
0.0005552000000000001	1.98974609375e-10
0.000556	1.99584960938e-10
0.0005568	1.99584960938e-10
0.0005576	2.01110839844e-10
0.0005584	2.00500488281e-10
0.0005592	1.99279785156e-10
0.00056	1.99279785156e-10
0.0005608	1.99890136719e-10
0.0005616	2.00500488281e-10
0.0005624	2.001953125e-10
0.0005632	2.00805664062e-10
0.000564	2.01416015625e-10
0.0005648	2.00805664062e-10
0.0005656	2.01110839844e-10
0.0005664	2.01110839844e-10
0.0005672	2.02026367188e-10
0.000568	2.00500488281e-10
0.0005687999999999999	2.00805664062e-10
0.0005696	1.99890136719e-10
0.0005704	1.99890136719e-10
0.0005712	2.00500488281e-10
0.000572	2.001953125e-10
0.0005728	1.99279785156e-10
0.0005736	1.99279785156e-10
0.0005744	1.99279785156e-10
0.0005752	2.00500488281e-10
0.000576	1.99279785156e-10
0.0005768	1.98364257812e-10
0.0005776000000000001	1.98364257812e-10
0.0005784	1.98364257812e-10
0.0005792	1.97448730469e-10
0.00058	1.98364257812e-10
0.0005808	1.98669433594e-10
0.0005816	1.98364257812e-10
0.0005824	1.99890136719e-10
0.0005832	1.98669433594e-10
0.000584	1.98974609375e-10
0.0005848	1.99279785156e-10
0.0005856	1.98669433594e-10
0.0005864000000000001	1.98669433594e-10
0.0005872	1.98974609375e-10
0.000588	1.98974609375e-10
0.0005888	1.98974609375e-10
0.0005896	1.99584960938e-10
0.0005904	1.99279785156e-10
0.0005912	1.99279785156e-10
0.000592	1.99890136719e-10
0.0005928	1.99279785156e-10
0.0005936	1.99279785156e-10
0.0005944	1.99279785156e-10
0.0005952	1.98059082031e-10
0.000596	1.97448730469e-10
0.0005968	1.98364257812e-10
0.0005976	1.98059082031e-10
0.0005984	1.97448730469e-10
0.0005992	1.98364257812e-10
0.0005999999999999999	1.98669433594e-10
0.0006008	1.98974609375e-10
0.0006016	1.98974609375e-10
0.0006024	1.98974609375e-10
0.0006032	1.98669433594e-10
0.000604	1.99279785156e-10
0.0006048	1.99279785156e-10
0.0006056	1.99279785156e-10
0.0006064	1.99890136719e-10
0.0006072	1.99890136719e-10
0.000608	2.00805664062e-10
0.0006088000000000001	2.02026367188e-10
0.0006096	2.02026367188e-10
0.0006104	2.01721191406e-10
0.0006112	2.01721191406e-10
0.000612	2.01416015625e-10
0.0006128	2.01416015625e-10
0.0006136	2.01416015625e-10
0.0006144	2.02026367188e-10
0.0006152	2.01721191406e-10
0.000616	2.01416015625e-10
0.0006168	2.01416015625e-10
0.0006176	2.02026367188e-10
0.0006184	2.02331542969e-10
0.0006192	2.02331542969e-10
0.00062	2.02026367188e-10
0.0006208	2.01416015625e-10
0.0006216	2.01721191406e-10
0.0006223999999999999	2.01110839844e-10
0.0006232	2.00805664062e-10
0.000624	2.001953125e-10
0.0006248	2.01110839844e-10
0.0006256	2.01721191406e-10
0.0006264	2.00805664062e-10
0.0006272	2.00805664062e-10
0.000628	2.01416015625e-10
0.0006288	2.01110839844e-10
0.0006296	2.00805664062e-10
0.0006304	2.01416015625e-10
0.0006311999999999999	2.01110839844e-10
0.000632	2.01110839844e-10
0.0006328	2.00500488281e-10
0.0006336	2.00805664062e-10
0.0006344	2.00500488281e-10
0.0006352	2.01416015625e-10
0.000636	2.01416015625e-10
0.0006368	2.02331542969e-10
0.0006376	2.01416015625e-10
0.0006384	2.00500488281e-10
0.0006392	2.01416015625e-10
0.0006400000000000001	2.01416015625e-10
0.0006408	2.01416015625e-10
0.0006416	2.01416015625e-10
0.0006424	2.00500488281e-10
0.0006432	2.00805664062e-10
0.000644	2.00805664062e-10
0.0006448	2.00500488281e-10
0.0006456	2.00500488281e-10
0.0006464	1.99890136719e-10
0.0006472	1.99584960938e-10
0.000648	1.99890136719e-10
0.0006488	2.001953125e-10
0.0006496	2.001953125e-10
0.0006504	2.001953125e-10
0.0006512	1.98669433594e-10
0.000652	1.99584960938e-10
0.0006528	1.99279785156e-10
0.0006535999999999999	1.99890136719e-10
0.0006544	1.98974609375e-10
0.0006552	1.99584960938e-10
0.000656	1.99890136719e-10
0.0006568	1.99584960938e-10
0.0006576	1.99584960938e-10
0.0006584	1.99279785156e-10
0.0006592	1.99279785156e-10
0.00066	1.98364257812e-10
0.0006608	1.97143554687e-10
0.0006616	1.9775390625e-10
0.0006623999999999999	1.97448730469e-10
0.0006632	1.97143554687e-10
0.000664	1.96838378906e-10
0.0006648	1.97143554687e-10
0.0006656	1.97143554687e-10
0.0006664	1.97448730469e-10
0.0006672	1.97143554687e-10
0.000668	1.95922851563e-10
0.0006688	1.95617675781e-10
0.0006696	1.95007324219e-10
0.0006704	1.95617675781e-10
0.0006712000000000001	1.95617675781e-10
0.000672	1.96228027344e-10
0.0006728	1.95922851563e-10
0.0006736	1.96838378906e-10
0.0006744	1.98059082031e-10
0.0006752	1.98059082031e-10
0.000676	1.98974609375e-10
0.0006768	1.98669433594e-10
0.0006776	1.98059082031e-10
0.0006784	1.98669433594e-10
0.0006792	1.99279785156e-10
0.00068	1.99279785156e-10
0.0006808	1.99279785156e-10
0.0006816	2.01110839844e-10
0.0006824	2.01110839844e-10
0.0006832	2.00805664062e-10
0.000684	2.00805664062e-10
0.0006847999999999999	1.99890136719e-10
0.0006856	2.00805664062e-10
0.0006864	2.00500488281e-10
0.0006872	1.99890136719e-10
0.000688	2.00500488281e-10
0.0006888	1.99584960938e-10
0.0006896	1.98974609375e-10
0.0006904	1.98669433594e-10
0.0006912	2.001953125e-10
0.000692	1.99584960938e-10
0.0006928	2.001953125e-10
0.0006936000000000001	1.98669433594e-10
0.0006944	1.98669433594e-10
0.0006952	1.9775390625e-10
0.000696	1.98974609375e-10
0.0006968	1.9775390625e-10
0.0006976	1.9775390625e-10
0.0006984	1.98364257812e-10
0.0006992	1.98974609375e-10
0.0007	2.001953125e-10
0.0007008	2.00500488281e-10
0.0007016	2.01110839844e-10
0.0007024000000000001	2.00805664062e-10
0.0007032	2.01721191406e-10
0.000704	2.01721191406e-10
0.0007048	2.01721191406e-10
0.0007056	2.02331542969e-10
0.0007064	2.01721191406e-10
0.0007072	2.02941894531e-10
0.000708	2.0263671875e-10
0.0007088	2.03552246094e-10
0.0007096	2.04467773438e-10
0.0007104	2.04467773438e-10
0.0007112	2.03247070312e-10
0.000712	2.03552246094e-10
0.0007128	2.03552246094e-10
0.0007136	2.0263671875e-10
0.0007144	2.0263671875e-10
0.0007152	2.0263671875e-10
0.0007159999999999999	2.02331542969e-10
0.0007168	2.02941894531e-10
0.0007176	2.0263671875e-10
0.0007184	2.02026367188e-10
0.0007192	2.0263671875e-10
0.00072	2.02941894531e-10
0.0007208	2.02941894531e-10
0.0007216	2.0263671875e-10
0.0007224	2.0263671875e-10
0.0007232	2.02331542969e-10
0.000724	2.01721191406e-10
0.0007248000000000001	2.01721191406e-10
0.0007256	2.01416015625e-10
0.0007264	2.0263671875e-10
0.0007272	2.01721191406e-10
0.000728	2.01416015625e-10
0.0007288	2.00805664062e-10
0.0007296	2.01110839844e-10
0.0007304	2.00805664062e-10
0.0007312	2.001953125e-10
0.000732	1.99890136719e-10
0.0007328	1.99279785156e-10
0.0007336000000000001	1.99279785156e-10
0.0007344	1.98059082031e-10
0.0007352	1.98669433594e-10
0.000736	1.98669433594e-10
0.0007368	1.9775390625e-10
0.0007376	1.98669433594e-10
0.0007384	1.98059082031e-10
0.0007392	1.98059082031e-10
0.00074	1.98059082031e-10
0.0007408	1.9775390625e-10
0.0007416	1.98364257812e-10
0.0007424	1.98059082031e-10
0.0007432	1.97448730469e-10
0.000744	1.98059082031e-10
0.0007448	1.98364257812e-10
0.0007456	1.98669433594e-10
0.0007464	1.98974609375e-10
0.0007471999999999999	1.99584960938e-10
0.000748	1.99279785156e-10
0.0007488	2.00500488281e-10
0.0007496	1.99890136719e-10
0.0007504	1.99584960938e-10
0.0007512	1.99584960938e-10
0.000752	1.99890136719e-10
0.0007528	2.00500488281e-10
0.0007536	2.001953125e-10
0.0007544	2.00500488281e-10
0.0007552	1.99890136719e-10
0.0007560000000000001	2.00500488281e-10
0.0007568	2.001953125e-10
0.0007576	1.99279785156e-10
0.0007584	1.98974609375e-10
0.0007592	1.98974609375e-10
0.00076	1.98669433594e-10
0.0007608	1.98059082031e-10
0.0007616	1.97143554687e-10
0.0007624	1.96838378906e-10
0.0007632	1.97143554687e-10
0.000764	1.97448730469e-10
0.0007648000000000001	1.97143554687e-10
0.0007656	1.98059082031e-10
0.0007664	1.9775390625e-10
0.0007672	1.98059082031e-10
0.000768	1.9775390625e-10
0.0007688	1.9775390625e-10
0.0007695999999999999	1.98059082031e-10
0.0007704	1.98059082031e-10
0.0007712	1.98974609375e-10
0.000772	1.98974609375e-10
0.0007728	1.99584960938e-10
0.0007736	2.001953125e-10
0.0007744	2.00805664062e-10
0.0007752	2.01110839844e-10
0.000776	2.00500488281e-10
0.0007768	2.01416015625e-10
0.0007776	2.01416015625e-10
0.0007783999999999999	2.00805664062e-10
0.0007792	2.01416015625e-10
0.00078	2.00500488281e-10
0.0007808	2.001953125e-10
0.0007816	1.99584960938e-10
0.0007824	2.01416015625e-10
0.0007832	2.01416015625e-10
0.000784	2.00805664062e-10
0.0007848	2.00805664062e-10
0.0007856	2.00500488281e-10
0.0007864	1.99890136719e-10
0.0007872000000000001	2.001953125e-10
0.000788	1.99584960938e-10
0.0007888	1.99279785156e-10
0.0007896	1.99890136719e-10
0.0007904	1.99584960938e-10
0.0007912	1.99890136719e-10
0.000792	2.01416015625e-10
0.0007928	2.001953125e-10
0.0007936	2.01110839844e-10
0.0007944	2.00805664062e-10
0.0007952	2.00500488281e-10
0.000796	2.01416015625e-10
0.0007968	2.01110839844e-10
0.0007976	2.001953125e-10
0.0007984	2.001953125e-10
0.0007992	2.00500488281e-10
0.0008	2.00500488281e-10
0.0008007999999999999	2.00805664062e-10
0.0008016	2.00500488281e-10
0.0008024	2.01416015625e-10
0.0008032	2.00500488281e-10
0.000804	2.00805664062e-10
0.0008048	2.00805664062e-10
0.0008056	1.99584960938e-10
0.0008064	1.99584960938e-10
0.0008072	1.98669433594e-10
0.000808	1.99584960938e-10
0.0008088	1.99890136719e-10
0.0008095999999999999	2.001953125e-10
0.0008104	2.00500488281e-10
0.0008112	2.00805664062e-10
0.000812	1.99584960938e-10
0.0008128	2.01110839844e-10
0.0008136	2.00805664062e-10
0.0008144	2.001953125e-10
0.0008152	2.00500488281e-10
0.000816	2.00805664062e-10
0.0008168	2.02331542969e-10
0.0008176	2.02941894531e-10
0.0008184000000000001	2.0263671875e-10
0.0008192	2.02331542969e-10
0.00082	2.03552246094e-10
0.0008208	2.04772949219e-10
0.0008216	2.03552246094e-10
0.0008224	2.04467773438e-10
0.0008232	2.04162597656e-10
0.000824	2.04467773438e-10
0.0008248	2.04467773438e-10
0.0008256	2.04162597656e-10
0.0008264	2.05688476562e-10
0.0008272	2.04162597656e-10
0.000828	2.03552246094e-10
0.0008288	2.03552246094e-10
0.0008296	2.03857421875e-10
0.0008304	2.04162597656e-10
0.0008312	2.03552246094e-10
0.0008319999999999999	2.0263671875e-10
0.0008328	2.0263671875e-10
0.0008336	2.02941894531e-10
0.0008344	2.0263671875e-10
0.0008352	2.02026367188e-10
0.000836	2.01110839844e-10
0.0008368	2.01721191406e-10
0.0008376	2.02331542969e-10
0.0008384	2.03552246094e-10
0.0008392	2.03857421875e-10
0.00084	2.03247070312e-10
0.0008407999999999999	2.03552246094e-10
0.0008416	2.03857421875e-10
0.0008424	2.04162597656e-10
0.0008432	2.04467773438e-10
0.000844	2.04467773438e-10
0.0008448	2.04162597656e-10
0.0008456	2.03857421875e-10
0.0008464	2.04467773438e-10
0.0008472	2.04772949219e-10
0.000848	2.04467773438e-10
0.0008488	2.04467773438e-10
0.0008496000000000001	2.03857421875e-10
0.0008504	2.03857421875e-10
0.0008512	2.03552246094e-10
0.000852	2.03552246094e-10
0.0008528	2.02941894531e-10
0.0008536	2.0263671875e-10
0.0008544	2.01721191406e-10
0.0008552	2.0263671875e-10
0.000856	2.0263671875e-10
0.0008568	2.02941894531e-10
0.0008576	2.03247070312e-10
0.0008584	2.03247070312e-10
0.0008592	2.03552246094e-10
0.00086	2.04467773438e-10
0.0008608	2.03247070312e-10
0.0008616	2.03552246094e-10
0.0008624	2.03247070312e-10
0.0008631999999999999	2.03857421875e-10
0.000864	2.03857421875e-10
0.0008648	2.04467773438e-10
0.0008656	2.04467773438e-10
0.0008664	2.05688476562e-10
0.0008672	2.05078125e-10
0.000868	2.05383300781e-10
0.0008688	2.05383300781e-10
0.0008696	2.05078125e-10
0.0008704	2.05078125e-10
0.0008712	2.03857421875e-10
0.0008720000000000001	2.04162597656e-10
0.0008728	2.03857421875e-10
0.0008736	2.03857421875e-10
0.0008744	2.03857421875e-10
0.0008752	2.03552246094e-10
0.000876	2.03247070312e-10
0.0008768	2.03247070312e-10
0.0008776	2.02331542969e-10
0.0008784	2.02331542969e-10
0.0008792	2.00805664062e-10
0.00088	2.01110839844e-10
0.0008808000000000001	2.01110839844e-10
0.0008816	2.01721191406e-10
0.0008824	2.01110839844e-10
0.0008832	2.02026367188e-10
0.000884	2.01721191406e-10
0.0008848	2.03247070312e-10
0.0008856	2.02331542969e-10
0.0008864	2.03552246094e-10
0.0008872	2.03247070312e-10
0.000888	2.03247070312e-10
0.0008888	2.02941894531e-10
0.0008896	2.03247070312e-10
0.0008904	2.0263671875e-10
0.0008912	2.04467773438e-10
0.000892	2.04162597656e-10
0.0008928	2.03247070312e-10
0.0008936	2.05078125e-10
0.0008943999999999999	2.04467773438e-10
0.0008952	2.03552246094e-10
0.000896	2.03247070312e-10
0.0008968	2.02941894531e-10
0.0008976	2.01721191406e-10
0.0008984	2.00805664062e-10
0.0008992	1.99279785156e-10
0.0009	1.98974609375e-10
0.0009008	1.99279785156e-10
0.0009016	1.99584960938e-10
0.0009024	1.98974609375e-10
0.0009032000000000001	1.98364257812e-10
0.000904	1.98669433594e-10
0.0009048	1.97143554687e-10
0.0009056	1.97448730469e-10
0.0009064	1.96838378906e-10
0.0009072	1.96533203125e-10
0.000908	1.97143554687e-10
0.0009088	1.97143554687e-10
0.0009096	1.98364257812e-10
0.0009104	1.98364257812e-10
0.0009112	1.98669433594e-10
0.0009120000000000001	1.98974609375e-10
0.0009128	1.99584960938e-10
0.0009136	2.001953125e-10
0.0009144	2.001953125e-10
0.0009152	2.001953125e-10
0.000916	1.99584960938e-10
0.0009168	2.00500488281e-10
0.0009176	2.01416015625e-10
0.0009184	2.00805664062e-10
0.0009192	2.01416015625e-10
0.00092	2.01721191406e-10
0.0009208	2.0263671875e-10
0.0009216	2.0263671875e-10
0.0009224	2.02026367188e-10
0.0009232	2.02331542969e-10
0.000924	2.01721191406e-10
0.0009248	2.0263671875e-10
0.0009255999999999999	2.02026367188e-10
0.0009264	2.01721191406e-10
0.0009272	2.02026367188e-10
0.000928	2.02331542969e-10
0.0009288	2.0263671875e-10
0.0009296	2.02941894531e-10
0.0009304	2.03857421875e-10
0.0009312	2.03552246094e-10
0.000932	2.03552246094e-10
0.0009328	2.03247070312e-10
0.0009336	2.02941894531e-10
0.0009344000000000001	2.04467773438e-10
0.0009352	2.03857421875e-10
0.000936	2.03857421875e-10
0.0009368	2.04162597656e-10
0.0009376	2.04772949219e-10
0.0009384	2.04772949219e-10
0.0009392	2.05383300781e-10
0.00094	2.04467773438e-10
0.0009408	2.05078125e-10
0.0009416	2.05078125e-10
0.0009424	2.03857421875e-10
0.0009432	2.04162597656e-10
0.000944	2.03552246094e-10
0.0009448	2.0263671875e-10
0.0009456	2.02941894531e-10
0.0009464	2.02331542969e-10
0.0009472	2.02026367188e-10
0.0009479999999999999	2.02026367188e-10
0.0009488	2.01416015625e-10
0.0009496	2.02026367188e-10
0.0009504	2.01721191406e-10
0.0009512	2.01110839844e-10
0.000952	2.00805664062e-10
0.0009528	2.01416015625e-10
0.0009536	2.00805664062e-10
0.0009544	2.01110839844e-10
0.0009552	2.01110839844e-10
0.000956	2.02026367188e-10
0.0009567999999999999	2.01721191406e-10
0.0009576	2.0263671875e-10
0.0009584	2.0263671875e-10
0.0009592	2.0263671875e-10
0.00096	2.03857421875e-10
0.0009608	2.04467773438e-10
0.0009616	2.04162597656e-10
0.0009624	2.02941894531e-10
0.0009632	2.02941894531e-10
0.000964	2.03857421875e-10
0.0009648	2.03552246094e-10
0.0009656000000000001	2.02941894531e-10
0.0009664	2.03247070312e-10
0.0009672	2.04162597656e-10
0.000968	2.04162597656e-10
0.0009688	2.03247070312e-10
0.0009696	2.0263671875e-10
0.0009704	2.01721191406e-10
0.0009712	2.02331542969e-10
0.000972	2.02026367188e-10
0.0009728	2.01721191406e-10
0.0009736	2.02026367188e-10
0.0009744	2.02026367188e-10
0.0009752	2.01721191406e-10
0.000976	2.02331542969e-10
0.0009768000000000001	2.03247070312e-10
0.0009775999999999999	2.03552246094e-10
0.0009783999999999999	2.03247070312e-10
0.0009791999999999999	2.0263671875e-10
0.00098	2.0263671875e-10
0.0009808	2.02331542969e-10
0.0009816	2.03552246094e-10
0.0009824	2.03247070312e-10
0.0009832	2.02941894531e-10
0.0009840000000000001	2.04467773438e-10
0.0009848000000000001	2.04162597656e-10
0.0009856000000000001	2.05383300781e-10
0.0009863999999999999	2.05078125e-10
0.0009871999999999999	2.04772949219e-10
0.0009879999999999999	2.04467773438e-10
0.0009888	2.04467773438e-10
0.0009896	2.03857421875e-10
0.0009904	2.03247070312e-10
0.0009912	2.02941894531e-10
0.000992	2.03247070312e-10
0.0009928000000000001	2.03247070312e-10
0.0009936000000000001	2.03247070312e-10
0.0009944000000000001	2.0263671875e-10
0.0009951999999999999	2.02331542969e-10
0.0009959999999999999	2.02331542969e-10
0.0009967999999999999	2.02026367188e-10
0.0009976	2.01110839844e-10
0.0009984	2.00500488281e-10
0.0009992	2.00500488281e-10
0.001	1.99890136719e-10
0.0010008	2.00500488281e-10
0.0010016	2.00500488281e-10
0.0010024	2.00805664062e-10
0.0010032	2.01721191406e-10
0.001004	2.01416015625e-10
0.0010048	2.02331542969e-10
0.0010056	2.02026367188e-10
0.0010064	2.02026367188e-10
0.0010072	2.02026367188e-10
0.001008	2.0263671875e-10
0.0010088	2.01110839844e-10
0.0010096	2.02941894531e-10
0.0010104	2.02941894531e-10
0.0010112	2.03857421875e-10
0.001012	2.03857421875e-10
0.0010128	2.03552246094e-10
0.0010136	2.03552246094e-10
0.0010144	2.04162597656e-10
0.0010152	2.03247070312e-10
0.001016	2.02941894531e-10
0.0010168	2.02941894531e-10
0.0010176	2.03247070312e-10
0.0010184	2.03552246094e-10
0.0010192	2.0263671875e-10
0.00102	2.02941894531e-10
0.0010208	2.04467773438e-10
0.0010216	2.04162597656e-10
0.0010224	2.04162597656e-10
0.0010232	2.04467773438e-10
0.001024	2.04772949219e-10
0.0010248	2.04772949219e-10
0.0010256	2.04772949219e-10
0.0010264	2.05383300781e-10
0.0010272	2.04162597656e-10
0.001028	2.04772949219e-10
0.0010288	2.05688476562e-10
0.0010296	2.05993652344e-10
0.0010304	2.06298828125e-10
0.0010312	2.06604003906e-10
0.001032	2.06909179688e-10
0.0010328	2.06298828125e-10
0.0010336	2.06298828125e-10
0.0010344	2.06298828125e-10
0.0010352	2.06604003906e-10
0.001036	2.05993652344e-10
0.0010368	2.05383300781e-10
0.0010376	2.05688476562e-10
0.0010384	2.05383300781e-10
0.0010392	2.05993652344e-10
0.00104	2.05688476562e-10
0.0010408	2.05383300781e-10
0.0010416	2.05688476562e-10
0.0010424	2.05688476562e-10
0.0010432	2.05078125e-10
0.001044	2.05688476562e-10
0.0010448	2.05383300781e-10
0.0010456	2.05688476562e-10
0.0010464	2.04772949219e-10
0.0010472	2.05078125e-10
0.001048	2.04467773438e-10
0.0010488	2.05688476562e-10
0.0010496	2.04772949219e-10
0.0010504	2.05993652344e-10
0.0010512	2.05688476562e-10
0.001052	2.06298828125e-10
0.0010528	2.05688476562e-10
0.0010536	2.05993652344e-10
0.0010544	2.05383300781e-10
0.0010552	2.06604003906e-10
0.001056	2.05688476562e-10
0.0010568	2.06298828125e-10
0.0010576	2.06298828125e-10
0.0010584	2.06909179688e-10
0.0010592	2.06909179688e-10
0.00106	2.06909179688e-10
0.0010608	2.06909179688e-10
0.0010616	2.06604003906e-10
0.0010624	2.06298828125e-10
0.0010632	2.05688476562e-10
0.001064	2.04772949219e-10
0.0010648	2.05078125e-10
0.0010656	2.03857421875e-10
0.0010664	2.04467773438e-10
0.0010672	2.04772949219e-10
0.001068	2.05078125e-10
0.0010688	2.04467773438e-10
0.0010696	2.04467773438e-10
0.0010704	2.04467773438e-10
0.0010712	2.04467773438e-10
0.001072	2.04162597656e-10
0.0010728	2.04467773438e-10
0.0010736	2.05078125e-10
0.0010744	2.05078125e-10
0.0010752	2.05383300781e-10
0.001076	2.05383300781e-10
0.0010768	2.05383300781e-10
0.0010776	2.06604003906e-10
0.0010784	2.06909179688e-10
0.0010792	2.0751953125e-10
0.00108	2.06909179688e-10
0.0010808	2.05688476562e-10
0.0010816	2.05993652344e-10
0.0010824	2.05383300781e-10
0.0010832	2.04467773438e-10
0.001084	2.04772949219e-10
0.0010848	2.05383300781e-10
0.0010856	2.05078125e-10
0.0010864	2.04772949219e-10
0.0010872	2.04467773438e-10
0.001088	2.03857421875e-10
0.0010888	2.03552246094e-10
0.0010896	2.02941894531e-10
0.0010904	2.0263671875e-10
0.0010912	2.02026367188e-10
0.001092	2.01721191406e-10
0.0010928	2.01416015625e-10
0.0010936	2.01721191406e-10
0.0010944	2.01721191406e-10
0.0010952	2.01416015625e-10
0.001096	2.0263671875e-10
0.0010968	2.02331542969e-10
0.0010976	2.01416015625e-10
0.0010984	2.01416015625e-10
0.0010992	2.02331542969e-10
0.0011	2.01721191406e-10
0.0011008	2.01110839844e-10
0.0011016	2.0263671875e-10
0.0011024	2.03247070312e-10
0.0011032	2.02941894531e-10
0.001104	2.03552246094e-10
0.0011048	2.04162597656e-10
0.0011056	2.03857421875e-10
0.0011064	2.04162597656e-10
0.0011072	2.04162597656e-10
0.001108	2.03552246094e-10
0.0011088	2.04162597656e-10
0.0011096	2.03247070312e-10
0.0011104	2.03857421875e-10
0.0011112	2.03857421875e-10
0.001112	2.04467773438e-10
0.0011128	2.04467773438e-10
0.0011136	2.05383300781e-10
0.0011144	2.04467773438e-10
0.0011152	2.04467773438e-10
0.001116	2.05078125e-10
0.0011168	2.04772949219e-10
0.0011176	2.05078125e-10
0.0011184	2.05688476562e-10
0.0011192	2.05383300781e-10
0.00112	2.05078125e-10
0.0011208	2.06298828125e-10
0.0011216	2.07214355469e-10
0.0011224	2.0751953125e-10
0.0011232	2.0751953125e-10
0.001124	2.08129882812e-10
0.0011248	2.08435058594e-10
0.0011256	2.09045410156e-10
0.0011264	2.08740234375e-10
0.0011272	2.08129882812e-10
0.001128	2.08740234375e-10
0.0011288	2.08740234375e-10
0.0011296	2.09350585938e-10
0.0011304	2.09350585938e-10
0.0011312	2.08129882812e-10
0.001132	2.08740234375e-10
0.0011328	2.08129882812e-10
0.0011336	2.08129882812e-10
0.0011344	2.07824707031e-10
0.0011352	2.08129882812e-10
0.001136	2.06909179688e-10
0.0011368	2.06604003906e-10
0.0011376	2.07214355469e-10
0.0011384	2.06909179688e-10
0.0011392	2.06604003906e-10
0.00114	2.06298828125e-10
0.0011408	2.06604003906e-10
0.0011416	2.06298828125e-10
0.0011424	2.07214355469e-10
0.0011432	2.06909179688e-10
0.001144	2.06604003906e-10
0.0011448	2.0751953125e-10
0.0011456	2.07214355469e-10
0.0011464	2.0751953125e-10
0.0011472	2.0751953125e-10
0.001148	2.0751953125e-10
0.0011488	2.07824707031e-10
0.0011496	2.08129882812e-10
0.0011504	2.08740234375e-10
0.0011512	2.08435058594e-10
0.001152	2.09045410156e-10
0.0011528	2.09350585938e-10
0.0011536	2.09350585938e-10
0.0011544	2.08435058594e-10
0.0011552	2.09350585938e-10
0.001156	2.09045410156e-10
0.0011568	2.08740234375e-10
0.0011576	2.08435058594e-10
0.0011584	2.10266113281e-10
0.0011592	2.09655761719e-10
0.00116	2.10266113281e-10
0.0011608	2.09655761719e-10
0.0011616	2.10571289063e-10
0.0011624	2.09045410156e-10
0.0011632	2.09655761719e-10
0.001164	2.10571289063e-10
0.0011648	2.099609375e-10
0.0011656	2.09655761719e-10
0.0011664	2.10266113281e-10
0.0011672	2.099609375e-10
0.001168	2.10266113281e-10
0.0011688	2.10876464844e-10
0.0011696	2.11181640625e-10
0.0011704	2.10266113281e-10
0.0011712	2.10266113281e-10
0.001172	2.099609375e-10
0.0011728	2.09655761719e-10
0.0011736	2.099609375e-10
0.0011744	2.08740234375e-10
0.0011752	2.08740234375e-10
0.001176	2.07824707031e-10
0.0011768	2.08740234375e-10
0.0011776	2.0751953125e-10
0.0011784	2.07824707031e-10
0.0011792	2.0751953125e-10
0.00118	2.07824707031e-10
0.0011808	2.06909179688e-10
0.0011816	2.05993652344e-10
0.0011824	2.06298828125e-10
0.0011832	2.05383300781e-10
0.001184	2.04467773438e-10
0.0011848	2.04162597656e-10
0.0011856	2.05688476562e-10
0.0011864	2.05383300781e-10
0.0011872	2.05688476562e-10
0.001188	2.05993652344e-10
0.0011888	2.05078125e-10
0.0011896	2.06298828125e-10
0.0011904	2.05993652344e-10
0.0011912	2.05688476562e-10
0.001192	2.05688476562e-10
0.0011928	2.06298828125e-10
0.0011936	2.06298828125e-10
0.0011944	2.06604003906e-10
0.0011952	2.07824707031e-10
0.001196	2.08129882812e-10
0.0011968	2.09655761719e-10
0.0011976	2.07824707031e-10
0.0011984	2.08740234375e-10
0.0011992	2.09350585938e-10
0.0012	2.08740234375e-10
0.0012008	2.08129882812e-10
0.0012016	2.07214355469e-10
0.0012024	2.0751953125e-10
0.0012032	2.08129882812e-10
0.001204	2.08129882812e-10
0.0012048	2.09045410156e-10
0.0012056	2.07824707031e-10
0.0012064	2.08129882812e-10
0.0012072	2.08740234375e-10
0.001208	2.08129882812e-10
0.0012088	2.07824707031e-10
0.0012096	2.06909179688e-10
0.0012104	2.0751953125e-10
0.0012112	2.07214355469e-10
0.001212	2.07824707031e-10
0.0012128	2.08740234375e-10
0.0012136	2.09045410156e-10
0.0012144	2.0751953125e-10
0.0012152	2.06909179688e-10
0.001216	2.0751953125e-10
0.0012168	2.07824707031e-10
0.0012176	2.07824707031e-10
0.0012184	2.06909179688e-10
0.0012192	2.0751953125e-10
0.00122	2.0751953125e-10
0.0012208	2.0751953125e-10
0.0012216	2.08129882812e-10
0.0012224	2.07214355469e-10
0.0012232	2.09045410156e-10
0.001224	2.08129882812e-10
0.0012248	2.09045410156e-10
0.0012256	2.08740234375e-10
0.0012264	2.08740234375e-10
0.0012272	2.08435058594e-10
0.001228	2.08129882812e-10
0.0012288	2.08740234375e-10
0.0012296	2.08740234375e-10
0.0012304	2.07214355469e-10
0.0012312	2.08129882812e-10
0.001232	2.08129882812e-10
0.0012328	2.08740234375e-10
0.0012336	2.08129882812e-10
0.0012344	2.08435058594e-10
0.0012352	2.08435058594e-10
0.001236	2.08129882812e-10
0.0012368	2.09045410156e-10
0.0012376	2.08129882812e-10
0.0012384	2.08129882812e-10
0.0012392	2.08435058594e-10
0.00124	2.09045410156e-10
0.0012408	2.08740234375e-10
0.0012416	2.09045410156e-10
0.0012424	2.099609375e-10
0.0012432	2.10266113281e-10
0.001244	2.10571289063e-10
0.0012448	2.10876464844e-10
0.0012456	2.11181640625e-10
0.0012464	2.12097167969e-10
0.0012472	2.11181640625e-10
0.001248	2.11791992187e-10
0.0012488	2.10876464844e-10
0.0012496	2.11486816406e-10
0.0012504	2.11791992187e-10
0.0012512	2.13012695313e-10
0.001252	2.12097167969e-10
0.0012528	2.12097167969e-10
0.0012536	2.12097167969e-10
0.0012544	2.11486816406e-10
0.0012552	2.11486816406e-10
0.001256	2.11791992187e-10
0.0012568	2.10876464844e-10
0.0012576	2.099609375e-10
0.0012584	2.099609375e-10
0.0012592	2.10571289063e-10
0.00126	2.10266113281e-10
0.0012608	2.11181640625e-10
0.0012616	2.099609375e-10
0.0012624	2.099609375e-10
0.0012632	2.09655761719e-10
0.001264	2.09655761719e-10
0.0012648	2.09350585938e-10
0.0012656	2.08740234375e-10
0.0012664	2.08435058594e-10
0.0012672	2.08129882812e-10
0.001268	2.07824707031e-10
0.0012688	2.0751953125e-10
0.0012696	2.08740234375e-10
0.0012704	2.09045410156e-10
0.0012712	2.09045410156e-10
0.001272	2.08129882812e-10
0.0012728	2.08740234375e-10
0.0012736	2.08740234375e-10
0.0012744	2.08129882812e-10
0.0012752	2.0751953125e-10
0.001276	2.07824707031e-10
0.0012768	2.07824707031e-10
0.0012776	2.07824707031e-10
0.0012784	2.08129882812e-10
0.0012792	2.07824707031e-10
0.00128	2.07824707031e-10
0.0012808	2.09045410156e-10
0.0012816	2.07824707031e-10
0.0012824	2.07824707031e-10
0.0012832	2.08129882812e-10
0.001284	2.08435058594e-10
0.0012848	2.0751953125e-10
0.0012856	2.09045410156e-10
0.0012864	2.09045410156e-10
0.0012872	2.09655761719e-10
0.001288	2.09655761719e-10
0.0012888	2.10266113281e-10
0.0012896	2.11181640625e-10
0.0012904	2.10876464844e-10
0.0012912	2.11181640625e-10
0.001292	2.10876464844e-10
0.0012928	2.10266113281e-10
0.0012936	2.10571289063e-10
0.0012944	2.10571289063e-10
0.0012952	2.10876464844e-10
0.001296	2.11791992187e-10
0.0012968	2.1240234375e-10
0.0012976	2.11486816406e-10
0.0012984	2.10876464844e-10
0.0012992	2.10571289063e-10
0.0013	2.11486816406e-10
0.0013008	2.10571289063e-10
0.0013016	2.09350585938e-10
0.0013024	2.09350585938e-10
0.0013032	2.09350585938e-10
0.001304	2.09045410156e-10
0.0013048	2.09655761719e-10
0.0013056	2.08740234375e-10
0.0013064	2.10266113281e-10
0.0013072	2.09350585938e-10
0.001308	2.099609375e-10
0.0013088	2.10266113281e-10
0.0013096	2.09655761719e-10
0.0013104	2.09045410156e-10
0.0013112	2.099609375e-10
0.001312	2.09045410156e-10
0.0013128	2.10266113281e-10
0.0013136	2.10876464844e-10
0.0013144	2.099609375e-10
0.0013152	2.10876464844e-10
0.001316	2.099609375e-10
0.0013168	2.10266113281e-10
0.0013176	2.11181640625e-10
0.0013184	2.099609375e-10
0.0013192	2.09350585938e-10
0.00132	2.10571289063e-10
0.0013208	2.099609375e-10
0.0013216	2.09655761719e-10
0.0013224	2.09350585938e-10
0.0013232	2.10266113281e-10
0.001324	2.09655761719e-10
0.0013248	2.10571289063e-10
0.0013256	2.10266113281e-10
0.0013264	2.09045410156e-10
0.0013272	2.09350585938e-10
0.001328	2.08740234375e-10
0.0013288	2.09045410156e-10
0.0013296	2.09350585938e-10
0.0013304	2.09350585938e-10
0.0013312	2.09350585938e-10
0.001332	2.09655761719e-10
0.0013328	2.08740234375e-10
0.0013336	2.09655761719e-10
0.0013344	2.10571289063e-10
0.0013352	2.09350585938e-10
0.001336	2.09350585938e-10
0.0013368	2.10266113281e-10
0.0013376	2.099609375e-10
0.0013384	2.10266113281e-10
0.0013392	2.10266113281e-10
0.00134	2.09655761719e-10
0.0013408	2.09045410156e-10
0.0013416	2.09655761719e-10
0.0013424	2.09350585938e-10
0.0013432	2.099609375e-10
0.001344	2.10266113281e-10
0.0013448	2.07824707031e-10
0.0013456	2.08740234375e-10
0.0013464	2.09045410156e-10
0.0013472	2.08435058594e-10
0.001348	2.0751953125e-10
0.0013488	2.0751953125e-10
0.0013496	2.06604003906e-10
0.0013504	2.0751953125e-10
0.0013512	2.0751953125e-10
0.001352	2.0751953125e-10
0.0013528	2.0751953125e-10
0.0013536	2.07214355469e-10
0.0013544	2.07214355469e-10
0.0013552	2.06909179688e-10
0.001356	2.08129882812e-10
0.0013568	2.08129882812e-10
0.0013576	2.07214355469e-10
0.0013584	2.0751953125e-10
0.0013592	2.07824707031e-10
0.00136	2.08435058594e-10
0.0013608	2.08740234375e-10
0.0013616	2.09350585938e-10
0.0013624	2.09655761719e-10
0.0013632	2.099609375e-10
0.001364	2.099609375e-10
0.0013648	2.08740234375e-10
0.0013656	2.10266113281e-10
0.0013664	2.10571289063e-10
0.0013672	2.10571289063e-10
0.001368	2.099609375e-10
0.0013688	2.10571289063e-10
0.0013696	2.099609375e-10
0.0013704	2.11181640625e-10
0.0013712	2.11181640625e-10
0.001372	2.10571289063e-10
0.0013728	2.11181640625e-10
0.0013736	2.11181640625e-10
0.0013744	2.10876464844e-10
0.0013752	2.11181640625e-10
0.001376	2.10266113281e-10
0.0013768	2.11181640625e-10
0.0013776	2.11181640625e-10
0.0013784	2.12097167969e-10
0.0013792	2.10876464844e-10
0.00138	2.12707519531e-10
0.0013808	2.11486816406e-10
0.0013816	2.13012695313e-10
0.0013824	2.13012695313e-10
0.0013832	2.12097167969e-10
0.001384	2.12097167969e-10
0.0013848	2.11791992187e-10
0.0013856	2.11181640625e-10
0.0013864	2.11181640625e-10
0.0013872	2.11791992187e-10
0.001388	2.11486816406e-10
0.0013888	2.11486816406e-10
0.0013896	2.12097167969e-10
0.0013904	2.11486816406e-10
0.0013912	2.11486816406e-10
0.001392	2.11486816406e-10
0.0013928	2.10876464844e-10
0.0013936	2.10266113281e-10
0.0013944	2.10266113281e-10
0.0013952	2.10266113281e-10
0.001396	2.10571289063e-10
0.0013968	2.11486816406e-10
0.0013976	2.10571289063e-10
0.0013984	2.11486816406e-10
0.0013992	2.11791992187e-10
0.0014	2.11486816406e-10
0.0014008	2.12097167969e-10
0.0014016	2.1240234375e-10
0.0014024	2.11486816406e-10
0.0014032	2.11791992187e-10
0.001404	2.12707519531e-10
0.0014048	2.13623046875e-10
0.0014056	2.13623046875e-10
0.0014064	2.13317871094e-10
0.0014072	2.14538574219e-10
0.001408	2.13928222656e-10
0.0014088	2.1484375e-10
0.0014096	2.13317871094e-10
0.0014104	2.14538574219e-10
0.0014112	2.16064453125e-10
0.001412	2.1484375e-10
0.0014128	2.15148925781e-10
0.0014136	2.15148925781e-10
0.0014144	2.15454101563e-10
0.0014152	2.15454101563e-10
0.001416	2.15759277344e-10
0.0014168	2.15454101563e-10
0.0014176	2.15148925781e-10
0.0014184	2.14538574219e-10
0.0014192	2.14233398437e-10
0.00142	2.14233398437e-10
0.0014208	2.14538574219e-10
0.0014216	2.13928222656e-10
0.0014224	2.13317871094e-10
0.0014232	2.13623046875e-10
0.001424	2.14538574219e-10
0.0014248	2.13623046875e-10
0.0014256	2.13928222656e-10
0.0014264	2.14233398437e-10
0.0014272	2.14233398437e-10
0.001428	2.13928222656e-10
0.0014288	2.13623046875e-10
0.0014296	2.13317871094e-10
0.0014304	2.13928222656e-10
0.0014312	2.13317871094e-10
0.001432	2.14233398437e-10
0.0014328	2.13012695313e-10
0.0014336	2.13317871094e-10
0.0014344	2.13928222656e-10
0.0014352	2.14233398437e-10
0.001436	2.13928222656e-10
0.0014368	2.13012695313e-10
0.0014376	2.13928222656e-10
0.0014384	2.13928222656e-10
0.0014392	2.13317871094e-10
0.00144	2.1240234375e-10
0.0014408	2.1240234375e-10
0.0014416	2.13317871094e-10
0.0014424	2.1240234375e-10
0.0014432	2.12707519531e-10
0.001444	2.13012695313e-10
0.0014448	2.12707519531e-10
0.0014456	2.13012695313e-10
0.0014464	2.13317871094e-10
0.0014472	2.13623046875e-10
0.001448	2.13623046875e-10
0.0014488	2.14233398437e-10
0.0014496	2.13623046875e-10
0.0014504	2.14233398437e-10
0.0014512	2.13928222656e-10
0.001452	2.13928222656e-10
0.0014528	2.14233398437e-10
0.0014536	2.15454101563e-10
0.0014544	2.16674804687e-10
0.0014552	2.15759277344e-10
0.001456	2.16064453125e-10
0.0014568	2.15759277344e-10
0.0014576	2.16674804687e-10
0.0014584	2.16064453125e-10
0.0014592	2.16979980469e-10
0.00146	2.1728515625e-10
0.0014608	2.16979980469e-10
0.0014616	2.17590332031e-10
0.0014624	2.16674804687e-10
0.0014632	2.18200683594e-10
0.001464	2.17895507813e-10
0.0014648	2.18811035156e-10
0.0014656	2.18811035156e-10
0.0014664	2.17590332031e-10
0.0014672	2.16979980469e-10
0.001468	2.18200683594e-10
0.0014688	2.18505859375e-10
0.0014696	2.17590332031e-10
0.0014704	2.18200683594e-10
0.0014712	2.18505859375e-10
0.001472	2.19116210937e-10
0.0014728	2.19421386719e-10
0.0014736	2.19116210937e-10
0.0014744	2.19116210937e-10
0.0014752	2.19116210937e-10
0.001476	2.19116210937e-10
0.0014768	2.197265625e-10
0.0014776	2.18200683594e-10
0.0014784	2.19116210937e-10
0.0014792	2.18200683594e-10
0.00148	2.18505859375e-10
0.0014808	2.17895507813e-10
0.0014816	2.17895507813e-10
0.0014824	2.19421386719e-10
0.0014832	2.18505859375e-10
0.001484	2.17590332031e-10
0.0014848	2.1728515625e-10
0.0014856	2.16674804687e-10
0.0014864	2.16369628906e-10
0.0014872	2.16064453125e-10
0.001488	2.15759277344e-10
0.0014888	2.16369628906e-10
0.0014896	2.1728515625e-10
0.0014904	2.16064453125e-10
0.0014912	2.16369628906e-10
0.001492	2.16369628906e-10
0.0014928	2.16369628906e-10
0.0014936	2.15759277344e-10
0.0014944	2.15454101563e-10
0.0014952	2.1484375e-10
0.001496	2.15148925781e-10
0.0014968	2.15148925781e-10
0.0014976	2.15148925781e-10
0.0014984	2.15148925781e-10
0.0014992	2.15148925781e-10
0.0015	2.16369628906e-10
0.0015008	2.1484375e-10
0.0015016	2.15759277344e-10
0.0015024	2.15759277344e-10
0.0015032	2.15148925781e-10
0.001504	2.13623046875e-10
0.0015048	2.15148925781e-10
0.0015056	2.13928222656e-10
0.0015064	2.14538574219e-10
0.0015072	2.13928222656e-10
0.001508	2.13928222656e-10
0.0015088	2.14233398437e-10
0.0015096	2.13928222656e-10
0.0015104	2.13928222656e-10
0.0015112	2.13623046875e-10
0.001512	2.13623046875e-10
0.0015128	2.13012695313e-10
0.0015136	2.13928222656e-10
0.0015144	2.14233398437e-10
0.0015152	2.14538574219e-10
0.001516	2.13928222656e-10
0.0015168	2.15759277344e-10
0.0015176	2.15454101563e-10
0.0015184	2.15759277344e-10
0.0015192	2.15759277344e-10
0.00152	2.16369628906e-10
0.0015208	2.16674804687e-10
0.0015216	2.1728515625e-10
0.0015224	2.16979980469e-10
0.0015232	2.16979980469e-10
0.001524	2.17590332031e-10
0.0015248	2.18505859375e-10
0.0015256	2.19116210937e-10
0.0015264	2.17590332031e-10
0.0015272	2.197265625e-10
0.001528	2.18811035156e-10
0.0015288	2.18505859375e-10
0.0015296	2.18811035156e-10
0.0015304	2.18505859375e-10
0.0015312	2.18505859375e-10
0.001532	2.19116210937e-10
0.0015328	2.17895507813e-10
0.0015336	2.17895507813e-10
0.0015344	2.1728515625e-10
0.0015352	2.17895507813e-10
0.001536	2.17895507813e-10
0.0015368	2.17590332031e-10
0.0015376	2.17590332031e-10
0.0015384	2.18200683594e-10
0.0015392	2.17590332031e-10
0.00154	2.17590332031e-10
0.0015408	2.16674804687e-10
0.0015416	2.16064453125e-10
0.0015424	2.16674804687e-10
0.0015432	2.17895507813e-10
0.001544	2.17590332031e-10
0.0015448	2.16369628906e-10
0.0015456	2.16979980469e-10
0.0015464	2.17590332031e-10
0.0015472	2.1728515625e-10
0.001548	2.16979980469e-10
0.0015488	2.1728515625e-10
0.0015496	2.15759277344e-10
0.0015504	2.16369628906e-10
0.0015512	2.15148925781e-10
0.001552	2.15148925781e-10
0.0015528	2.15148925781e-10
0.0015536	2.14538574219e-10
0.0015544	2.14538574219e-10
0.0015552	2.1484375e-10
0.001556	2.1484375e-10
0.0015568	2.1484375e-10
0.0015576	2.1484375e-10
0.0015584	2.14538574219e-10
0.0015592	2.1484375e-10
0.00156	2.14233398437e-10
0.0015608	2.14233398437e-10
0.0015616	2.14538574219e-10
0.0015624	2.14538574219e-10
0.0015632	2.1484375e-10
0.001564	2.15759277344e-10
0.0015648	2.15759277344e-10
0.0015656	2.16064453125e-10
0.0015664	2.16979980469e-10
0.0015672	2.16064453125e-10
0.001568	2.16064453125e-10
0.0015688	2.15454101563e-10
0.0015696	2.16064453125e-10
0.0015704	2.15148925781e-10
0.0015712	2.15759277344e-10
0.001572	2.16369628906e-10
0.0015728	2.16064453125e-10
0.0015736	2.1728515625e-10
0.0015744	2.16064453125e-10
0.0015752	2.15759277344e-10
0.001576	2.16369628906e-10
0.0015768	2.1484375e-10
0.0015776	2.16064453125e-10
0.0015784	2.15454101563e-10
0.0015792	2.15454101563e-10
0.00158	2.16369628906e-10
0.0015808	2.16674804687e-10
0.0015816	2.16064453125e-10
0.0015824	2.17895507813e-10
0.0015832	2.1728515625e-10
0.001584	2.17590332031e-10
0.0015848	2.17590332031e-10
0.0015856	2.18200683594e-10
0.0015864	2.17590332031e-10
0.0015872	2.17590332031e-10
0.001588	2.1728515625e-10
0.0015888	2.18505859375e-10
0.0015896	2.18505859375e-10
0.0015904	2.18505859375e-10
0.0015912	2.19116210937e-10
0.001592	2.197265625e-10
0.0015928	2.197265625e-10
0.0015936	2.197265625e-10
0.0015944	2.20336914063e-10
0.0015952	2.197265625e-10
0.001596	2.20031738281e-10
0.0015968	2.20336914063e-10
0.0015976	2.20031738281e-10
0.0015984	2.19421386719e-10
0.0015992	2.20947265625e-10
0.0016	2.20336914063e-10
[truncated: 998,000+ more rows]
