# Supplementary material for: DNA-graphene interactions during translocation through nanogaps
Source: PLoS One. 2017 Feb 3;12(2):e0171505. doi: 10.1371/journal.pone.0171505 (PMC5291421; doi:10.1371/journal.pone.0171505)
Supplement: S1 File — This is the data described in the manuscript. (TGZ) [file pone.0171505.s001.tgz › ./fig4-red.dat]

8e-07	8.1787109375e-10
1.6e-06	8.17565917969e-10
2.4e-06	8.17260742188e-10
3.2e-06	8.17260742188e-10
4e-06	8.16650390625e-10
4.8e-06	8.16345214844e-10
5.6e-06	8.15734863281e-10
6.4e-06	8.15734863281e-10
7.2e-06	8.15734863281e-10
8e-06	8.14819335937e-10
8.8e-06	8.15124511719e-10
9.6e-06	8.14819335937e-10
1.04e-05	8.14208984375e-10
1.12e-05	8.14208984375e-10
1.2e-05	8.13293457031e-10
1.28e-05	8.12072753906e-10
1.36e-05	8.13598632812e-10
1.44e-05	8.12072753906e-10
1.52e-05	8.1298828125e-10
1.6e-05	8.12377929687e-10
1.68e-05	8.11157226562e-10
1.76e-05	8.12377929687e-10
1.84e-05	8.12377929687e-10
1.92e-05	8.114624023439999e-10
2e-05	8.11157226562e-10
2.08e-05	8.10852050781e-10
2.16e-05	8.10546875e-10
2.24e-05	8.10241699219e-10
2.32e-05	8.10546875e-10
2.4e-05	8.09631347656e-10
2.48e-05	8.09020996094e-10
2.56e-05	8.10241699219e-10
2.64e-05	8.09936523438e-10
2.72e-05	8.09020996094e-10
2.8e-05	8.09326171875e-10
2.88e-05	8.07800292969e-10
2.96e-05	8.084106445310001e-10
3.04e-05	8.09631347656e-10
3.12e-05	8.0810546875e-10
3.2e-05	8.09020996094e-10
3.28e-05	8.08715820313e-10
3.36e-05	8.084106445310001e-10
3.44e-05	8.084106445310001e-10
3.52e-05	8.09326171875e-10
3.6e-05	8.09326171875e-10
3.68e-05	8.09020996094e-10
3.76e-05	8.09326171875e-10
3.84e-05	8.09020996094e-10
3.92e-05	8.09326171875e-10
4e-05	8.09631347656e-10
4.08e-05	8.09326171875e-10
4.16e-05	8.09326171875e-10
4.24e-05	8.09936523438e-10
4.32e-05	8.10241699219e-10
4.4e-05	8.09936523438e-10
4.48e-05	8.10546875e-10
4.56e-05	8.09326171875e-10
4.64e-05	8.10546875e-10
4.72e-05	8.10241699219e-10
4.8e-05	8.09936523438e-10
4.88e-05	8.10852050781e-10
4.96e-05	8.09936523438e-10
5.04e-05	8.10241699219e-10
5.12e-05	8.09936523438e-10
5.2e-05	8.10546875e-10
5.28e-05	8.10546875e-10
5.36e-05	8.11157226562e-10
5.44e-05	8.10546875e-10
5.52e-05	8.10546875e-10
5.6e-05	8.10546875e-10
5.68e-05	8.10241699219e-10
5.76e-05	8.10852050781e-10
5.84e-05	8.10241699219e-10
5.92e-05	8.10241699219e-10
6e-05	8.10546875e-10
6.08e-05	8.10546875e-10
6.160000000000001e-05	8.10241699219e-10
6.24e-05	8.10546875e-10
6.32e-05	8.10852050781e-10
6.4e-05	8.10241699219e-10
6.48e-05	8.10241699219e-10
6.56e-05	8.11157226562e-10
6.64e-05	8.10852050781e-10
6.719999999999999e-05	8.10852050781e-10
6.8e-05	8.09936523438e-10
6.880000000000001e-05	8.10546875e-10
6.96e-05	8.114624023439999e-10
7.04e-05	8.10852050781e-10
7.12e-05	8.10546875e-10
7.2e-05	8.10852050781e-10
7.279999999999999e-05	8.10546875e-10
7.36e-05	8.10546875e-10
7.440000000000001e-05	8.10852050781e-10
7.52e-05	8.09631347656e-10
7.6e-05	8.10852050781e-10
7.68e-05	8.10241699219e-10
7.76e-05	8.10546875e-10
7.839999999999999e-05	8.10241699219e-10
7.92e-05	8.10852050781e-10
8.000000000000001e-05	8.10852050781e-10
8.08e-05	8.09631347656e-10
8.16e-05	8.10546875e-10
8.24e-05	8.10546875e-10
8.32e-05	8.10546875e-10
8.4e-05	8.10852050781e-10
8.48e-05	8.09020996094e-10
8.559999999999999e-05	8.09936523438e-10
8.64e-05	8.10241699219e-10
8.720000000000001e-05	8.11157226562e-10
8.8e-05	8.10241699219e-10
8.88e-05	8.10241699219e-10
8.96e-05	8.10852050781e-10
9.04e-05	8.10852050781e-10
9.119999999999999e-05	8.10546875e-10
9.2e-05	8.11157226562e-10
9.280000000000001e-05	8.10546875e-10
9.36e-05	8.10241699219e-10
9.44e-05	8.11767578125e-10
9.52e-05	8.10852050781e-10
9.6e-05	8.10546875e-10
9.679999999999999e-05	8.11157226562e-10
9.76e-05	8.10241699219e-10
9.840000000000001e-05	8.10546875e-10
9.92e-05	8.114624023439999e-10
0.0001	8.10852050781e-10
0.0001008	8.10852050781e-10
0.0001016	8.10241699219e-10
0.0001024	8.10546875e-10
0.0001032	8.10546875e-10
0.000104	8.11767578125e-10
0.0001048	8.12072753906e-10
0.0001056	8.10852050781e-10
0.0001064	8.114624023439999e-10
0.0001072	8.11767578125e-10
0.000108	8.114624023439999e-10
0.0001088	8.12377929687e-10
0.0001096	8.1298828125e-10
0.0001104	8.11767578125e-10
0.0001112	8.12377929687e-10
0.000112	8.1298828125e-10
0.0001128	8.12683105469e-10
0.0001136	8.1298828125e-10
0.0001144	8.1298828125e-10
0.0001152	8.13903808594e-10
0.000116	8.13598632812e-10
0.0001168	8.13903808594e-10
0.0001176	8.14514160156e-10
0.0001184	8.13598632812e-10
0.0001192	8.14819335937e-10
0.00012	8.13903808594e-10
0.0001208	8.14514160156e-10
0.0001216	8.14514160156e-10
0.0001224	8.14514160156e-10
0.0001232	8.14208984375e-10
0.000124	8.14819335937e-10
0.0001248	8.154296875000001e-10
0.0001256	8.14819335937e-10
0.0001264	8.15124511719e-10
0.0001272	8.14819335937e-10
0.000128	8.14819335937e-10
0.0001288	8.15124511719e-10
0.0001296	8.14208984375e-10
0.0001304	8.14514160156e-10
0.0001312	8.15124511719e-10
0.000132	8.154296875000001e-10
0.0001328	8.14208984375e-10
0.0001336	8.14514160156e-10
0.0001344	8.14819335937e-10
0.0001352	8.14208984375e-10
0.000136	8.14208984375e-10
0.0001368	8.14514160156e-10
0.0001376	8.15124511719e-10
0.0001384	8.14514160156e-10
0.0001392	8.16040039063e-10
0.00014	8.14819335937e-10
0.0001408	8.15124511719e-10
0.0001416	8.154296875000001e-10
0.0001424	8.15734863281e-10
0.0001432	8.154296875000001e-10
0.000144	8.154296875000001e-10
0.0001448	8.15124511719e-10
0.0001456	8.15124511719e-10
0.0001464	8.15734863281e-10
0.0001472	8.16345214844e-10
0.000148	8.14819335937e-10
0.0001488	8.15124511719e-10
0.0001496	8.14208984375e-10
0.0001504	8.14819335937e-10
0.0001512	8.14819335937e-10
0.000152	8.14514160156e-10
0.0001528	8.15124511719e-10
0.0001536	8.14514160156e-10
0.0001544	8.13598632812e-10
0.0001552	8.154296875000001e-10
0.000156	8.14208984375e-10
0.0001568	8.14819335937e-10
0.0001576	8.14514160156e-10
0.0001584	8.14208984375e-10
0.0001592	8.13293457031e-10
0.00016	8.14208984375e-10
0.0001608	8.1298828125e-10
0.0001616	8.13598632812e-10
0.0001624	8.1298828125e-10
0.0001632	8.1298828125e-10
0.000164	8.13598632812e-10
0.0001648	8.13293457031e-10
0.0001656	8.12683105469e-10
0.0001664	8.11767578125e-10
0.0001672	8.12072753906e-10
0.000168	8.11767578125e-10
0.0001688	8.11157226562e-10
0.0001696	8.10546875e-10
0.0001704	8.10852050781e-10
0.0001712	8.11157226562e-10
0.000172	8.10241699219e-10
0.0001728	8.10241699219e-10
0.0001736	8.10241699219e-10
0.0001744	8.10241699219e-10
0.0001752	8.10241699219e-10
0.000176	8.09326171875e-10
0.0001768	8.09936523438e-10
0.0001776	8.08715820313e-10
0.0001784	8.09936523438e-10
0.0001792	8.09326171875e-10
0.00018	8.08715820313e-10
0.0001808	8.10546875e-10
0.0001816	8.09326171875e-10
0.0001824	8.09020996094e-10
0.0001832	8.08715820313e-10
0.000184	8.09020996094e-10
0.0001848	8.084106445310001e-10
0.0001856	8.0810546875e-10
0.0001864	8.07800292969e-10
0.0001872	8.0810546875e-10
0.000188	8.084106445310001e-10
0.0001888	8.08715820313e-10
0.0001896	8.084106445310001e-10
0.0001904	8.08715820313e-10
0.0001912	8.08715820313e-10
0.000192	8.084106445310001e-10
0.0001928	8.08715820313e-10
0.0001936	8.084106445310001e-10
0.0001944	8.084106445310001e-10
0.0001952	8.08715820313e-10
0.000196	8.08715820313e-10
0.0001968	8.084106445310001e-10
0.0001976	8.10546875e-10
0.0001984	8.09020996094e-10
0.0001992	8.08715820313e-10
0.0002	8.084106445310001e-10
0.0002008	8.09020996094e-10
0.0002016	8.0810546875e-10
0.0002024	8.0810546875e-10
0.0002032	8.07800292969e-10
0.000204	8.08715820313e-10
0.0002048	8.084106445310001e-10
0.0002056	8.08715820313e-10
0.0002064	8.09020996094e-10
0.0002072	8.09326171875e-10
0.000208	8.08715820313e-10
0.0002088	8.09631347656e-10
0.0002096	8.09326171875e-10
0.0002104	8.09631347656e-10
0.0002112	8.08715820313e-10
0.000212	8.09936523438e-10
0.0002128	8.10241699219e-10
0.0002136	8.10241699219e-10
0.0002144	8.10852050781e-10
0.0002152	8.10241699219e-10
0.000216	8.11157226562e-10
0.0002168	8.10241699219e-10
0.0002176	8.10546875e-10
0.0002184	8.11157226562e-10
0.0002192	8.09936523438e-10
0.00022	8.09936523438e-10
0.0002208	8.10546875e-10
0.0002216	8.12072753906e-10
0.0002224	8.11157226562e-10
0.0002232	8.10852050781e-10
0.000224	8.114624023439999e-10
0.0002248	8.11767578125e-10
0.0002256	8.12377929687e-10
0.0002264	8.12377929687e-10
0.0002272	8.12683105469e-10
0.000228	8.12377929687e-10
0.0002288	8.14208984375e-10
0.0002296	8.13293457031e-10
0.0002304	8.13903808594e-10
0.0002312	8.14208984375e-10
0.000232	8.154296875000001e-10
0.0002328	8.14208984375e-10
0.0002336	8.14514160156e-10
0.0002344	8.154296875000001e-10
0.0002352	8.14819335937e-10
0.000236	8.14514160156e-10
0.0002368	8.15124511719e-10
0.0002376	8.14819335937e-10
0.0002384	8.15124511719e-10
0.0002392	8.15734863281e-10
0.00024	8.16040039063e-10
0.0002408	8.154296875000001e-10
0.0002416	8.15734863281e-10
0.0002424	8.16650390625e-10
0.0002432	8.16650390625e-10
0.000244	8.16650390625e-10
0.0002448	8.16040039063e-10
0.0002456	8.16040039063e-10
0.0002464	8.16955566406e-10
0.0002472	8.16650390625e-10
0.000248	8.16345214844e-10
0.0002488	8.17260742188e-10
0.0002496	8.16955566406e-10
0.0002504	8.17565917969e-10
0.0002512	8.16040039063e-10
0.000252	8.16650390625e-10
0.0002528	8.16345214844e-10
0.0002536	8.16040039063e-10
0.0002544	8.15734863281e-10
0.0002552	8.16040039063e-10
0.000256	8.16040039063e-10
0.0002568	8.154296875000001e-10
0.0002576	8.15734863281e-10
0.0002584	8.16345214844e-10
0.0002592	8.154296875000001e-10
0.00026	8.154296875000001e-10
0.0002608	8.15124511719e-10
0.0002616	8.14819335937e-10
0.0002624	8.14819335937e-10
0.0002632	8.14208984375e-10
0.000264	8.14514160156e-10
0.0002648	8.14819335937e-10
0.0002656	8.15124511719e-10
0.0002664	8.13903808594e-10
0.0002672	8.13903808594e-10
0.000268	8.13903808594e-10
0.0002688	8.13903808594e-10
0.0002696	8.13598632812e-10
0.0002704	8.1298828125e-10
0.0002712	8.1298828125e-10
0.000272	8.13293457031e-10
0.0002728	8.13903808594e-10
0.0002736	8.13598632812e-10
0.0002744	8.1298828125e-10
0.0002752	8.13293457031e-10
0.000276	8.13598632812e-10
0.0002768	8.13293457031e-10
0.0002776	8.13293457031e-10
0.0002784	8.13293457031e-10
0.0002792	8.1298828125e-10
0.00028	8.1298828125e-10
0.0002808	8.1298828125e-10
0.0002816	8.11767578125e-10
0.0002824	8.1298828125e-10
0.0002832	8.13293457031e-10
0.000284	8.13293457031e-10
0.0002848	8.12072753906e-10
0.0002856	8.12683105469e-10
0.0002864	8.1298828125e-10
0.0002872	8.12683105469e-10
0.000288	8.12377929687e-10
0.0002888	8.12072753906e-10
0.0002896	8.12377929687e-10
0.0002904	8.12683105469e-10
0.0002912	8.1298828125e-10
0.000292	8.12683105469e-10
0.0002928	8.1298828125e-10
0.0002936	8.12377929687e-10
0.0002944	8.13293457031e-10
0.0002952	8.12683105469e-10
0.000296	8.12683105469e-10
0.0002968	8.12377929687e-10
0.0002976	8.12072753906e-10
0.0002984	8.12377929687e-10
0.0002992	8.11767578125e-10
0.0003	8.11767578125e-10
0.0003008	8.1298828125e-10
0.0003016	8.11767578125e-10
0.0003024	8.11157226562e-10
0.0003032	8.12072753906e-10
0.000304	8.11767578125e-10
0.0003048	8.114624023439999e-10
0.0003056	8.11157226562e-10
0.0003064	8.11157226562e-10
0.0003072	8.11157226562e-10
0.000308	8.10852050781e-10
0.0003088	8.114624023439999e-10
0.0003096	8.10852050781e-10
0.0003104	8.10852050781e-10
0.0003112	8.114624023439999e-10
0.000312	8.10546875e-10
0.0003128	8.11767578125e-10
0.0003136	8.10546875e-10
0.0003144	8.11157226562e-10
0.0003152	8.12072753906e-10
0.000316	8.09936523438e-10
0.0003168	8.12072753906e-10
0.0003176	8.12377929687e-10
0.0003184	8.11157226562e-10
0.0003192	8.11767578125e-10
0.00032	8.114624023439999e-10
0.0003208	8.1298828125e-10
0.0003216	8.114624023439999e-10
0.0003224	8.12377929687e-10
0.0003232	8.12377929687e-10
0.000324	8.11767578125e-10
0.0003248	8.11767578125e-10
0.0003256	8.11767578125e-10
0.0003264	8.11767578125e-10
0.0003272	8.12072753906e-10
0.000328	8.11767578125e-10
0.0003288	8.12072753906e-10
0.0003296	8.12072753906e-10
0.0003304	8.12072753906e-10
0.0003312	8.12072753906e-10
0.000332	8.1298828125e-10
0.0003328	8.11157226562e-10
0.0003336	8.13293457031e-10
0.0003344	8.12683105469e-10
0.0003352	8.12072753906e-10
0.000336	8.11767578125e-10
0.0003368	8.12377929687e-10
0.0003376	8.12377929687e-10
0.0003384	8.11767578125e-10
0.0003392	8.12683105469e-10
0.00034	8.12377929687e-10
0.0003408	8.12072753906e-10
0.0003416	8.12072753906e-10
0.0003424	8.11767578125e-10
0.0003432	8.12683105469e-10
0.000344	8.12072753906e-10
0.0003448	8.12072753906e-10
0.0003456	8.12377929687e-10
0.0003464	8.12683105469e-10
0.0003472	8.11767578125e-10
0.000348	8.12072753906e-10
0.0003488	8.12377929687e-10
0.0003496	8.10852050781e-10
0.0003504	8.12683105469e-10
0.0003512	8.12072753906e-10
0.000352	8.11767578125e-10
0.0003528	8.114624023439999e-10
0.0003536	8.12377929687e-10
0.0003544	8.11767578125e-10
0.0003552	8.11157226562e-10
0.000356	8.11767578125e-10
0.0003568	8.10852050781e-10
0.0003576	8.114624023439999e-10
0.0003584	8.10546875e-10
0.0003592	8.10546875e-10
0.00036	8.10852050781e-10
0.0003608	8.10546875e-10
0.0003616	8.10546875e-10
0.0003624	8.10241699219e-10
0.0003632	8.10241699219e-10
0.000364	8.09936523438e-10
0.0003648	8.09936523438e-10
0.0003656	8.09936523438e-10
0.0003664	8.09326171875e-10
0.0003672	8.09631347656e-10
0.000368	8.09631347656e-10
0.0003688	8.09631347656e-10
0.0003696	8.09020996094e-10
0.0003704	8.09631347656e-10
0.0003712	8.09326171875e-10
0.000372	8.08715820313e-10
0.0003728	8.09326171875e-10
0.0003736	8.09326171875e-10
0.0003744	8.08715820313e-10
0.0003752	8.08715820313e-10
0.000376	8.09326171875e-10
0.0003768	8.09020996094e-10
0.0003776	8.09326171875e-10
0.0003784	8.10241699219e-10
0.0003792	8.09326171875e-10
0.00038	8.09936523438e-10
0.0003808	8.09326171875e-10
0.0003816	8.09326171875e-10
0.0003824	8.09326171875e-10
0.0003832	8.09936523438e-10
0.000384	8.10241699219e-10
0.0003848	8.09936523438e-10
0.0003856	8.10852050781e-10
0.0003864	8.10852050781e-10
0.0003872	8.10241699219e-10
0.000388	8.10241699219e-10
0.0003888	8.10852050781e-10
0.0003896	8.10546875e-10
0.0003904	8.10546875e-10
0.0003912	8.11157226562e-10
0.000392	8.10546875e-10
0.0003928	8.10852050781e-10
0.0003936	8.10852050781e-10
0.0003944	8.114624023439999e-10
0.0003952	8.10852050781e-10
0.000396	8.114624023439999e-10
0.0003968	8.11157226562e-10
0.0003976	8.114624023439999e-10
0.0003984	8.10852050781e-10
0.0003992	8.09936523438e-10
0.0004	8.12072753906e-10
0.0004008	8.12072753906e-10
0.0004016	8.10546875e-10
0.0004024	8.12072753906e-10
0.0004032	8.114624023439999e-10
0.000404	8.114624023439999e-10
0.0004048	8.11767578125e-10
0.0004056	8.11157226562e-10
0.0004064	8.10852050781e-10
0.0004072	8.10852050781e-10
0.000408	8.11157226562e-10
0.0004088	8.11157226562e-10
0.0004096	8.09936523438e-10
0.0004104	8.10241699219e-10
0.0004112	8.10852050781e-10
0.000412	8.09936523438e-10
0.0004128	8.09631347656e-10
0.0004136	8.09936523438e-10
0.0004144	8.09936523438e-10
0.0004152	8.10546875e-10
0.000416	8.0810546875e-10
0.0004168	8.10546875e-10
0.0004176	8.10241699219e-10
0.0004184	8.09631347656e-10
0.0004192	8.10852050781e-10
0.00042	8.10241699219e-10
0.0004208	8.11157226562e-10
0.0004216	8.10852050781e-10
0.0004224	8.10852050781e-10
0.0004232	8.10241699219e-10
0.000424	8.10852050781e-10
0.0004248	8.11767578125e-10
0.0004256	8.11767578125e-10
0.0004264	8.10546875e-10
0.0004272	8.11157226562e-10
0.000428	8.10852050781e-10
0.0004288	8.12072753906e-10
0.0004296	8.114624023439999e-10
0.0004304	8.114624023439999e-10
0.0004312	8.114624023439999e-10
0.000432	8.11767578125e-10
0.0004328	8.10546875e-10
0.0004336	8.11767578125e-10
0.0004344	8.11767578125e-10
0.0004352	8.11767578125e-10
0.000436	8.12072753906e-10
0.0004368	8.114624023439999e-10
0.0004376	8.1298828125e-10
0.0004384	8.12683105469e-10
0.0004392	8.12377929687e-10
0.00044	8.12072753906e-10
0.0004408	8.114624023439999e-10
0.0004416	8.12377929687e-10
0.0004424	8.11767578125e-10
0.0004432	8.114624023439999e-10
0.000444	8.12072753906e-10
0.0004448	8.12072753906e-10
0.0004456	8.12072753906e-10
0.0004464	8.12072753906e-10
0.0004472	8.12072753906e-10
0.000448	8.11767578125e-10
0.0004488	8.11767578125e-10
0.0004496	8.10852050781e-10
0.0004504	8.11767578125e-10
0.0004512	8.10852050781e-10
0.000452	8.10852050781e-10
0.0004528	8.11767578125e-10
0.0004536	8.10852050781e-10
0.0004544	8.10852050781e-10
0.0004552	8.10852050781e-10
0.000456	8.11767578125e-10
0.0004568	8.10241699219e-10
0.0004576	8.10241699219e-10
0.0004584	8.10241699219e-10
0.0004592	8.09631347656e-10
0.00046	8.09631347656e-10
0.0004608	8.10241699219e-10
0.0004616	8.09631347656e-10
0.0004624	8.10241699219e-10
0.0004632	8.09936523438e-10
0.000464	8.09936523438e-10
0.0004648	8.09631347656e-10
0.0004656	8.09020996094e-10
0.0004664	8.09326171875e-10
0.0004672	8.09326171875e-10
0.000468	8.09020996094e-10
0.0004688	8.09326171875e-10
0.0004696	8.09020996094e-10
0.0004704	8.08715820313e-10
0.0004712	8.09020996094e-10
0.000472	8.09326171875e-10
0.0004728	8.09631347656e-10
0.0004736	8.08715820313e-10
0.0004744	8.08715820313e-10
0.0004752	8.08715820313e-10
0.000476	8.07800292969e-10
0.0004768	8.08715820313e-10
0.0004776	8.0810546875e-10
0.0004784	8.07800292969e-10
0.0004792	8.07800292969e-10
0.00048	8.07189941406e-10
0.0004808	8.06884765625e-10
0.0004816	8.06579589844e-10
0.0004824	8.07495117188e-10
0.0004832	8.05969238281e-10
0.000484	8.05969238281e-10
0.0004848	8.06274414063e-10
0.0004856	8.06579589844e-10
0.0004864	8.06274414063e-10
0.0004872	8.06579589844e-10
0.000488	8.06579589844e-10
0.0004888	8.06579589844e-10
0.0004896	8.06274414063e-10
0.0004904	8.06884765625e-10
0.0004912	8.06274414063e-10
0.000492	8.07189941406e-10
0.0004928000000000001	8.06579589844e-10
0.0004936	8.07495117188e-10
0.0004944	8.06884765625e-10
0.0004952	8.0810546875e-10
0.000496	8.07495117188e-10
0.0004968	8.07495117188e-10
0.0004976	8.0810546875e-10
0.0004984	8.08715820313e-10
0.0004992	8.09020996094e-10
0.0005	8.08715820313e-10
0.0005008	8.09020996094e-10
0.0005016	8.08715820313e-10
0.0005024	8.09631347656e-10
0.0005032	8.09936523438e-10
0.000504	8.09631347656e-10
0.0005048	8.09631347656e-10
0.0005056	8.10546875e-10
0.0005063999999999999	8.10852050781e-10
0.0005072	8.10546875e-10
0.000508	8.10852050781e-10
0.0005088	8.09631347656e-10
0.0005096	8.10852050781e-10
0.0005104	8.11767578125e-10
0.0005112	8.10852050781e-10
0.000512	8.114624023439999e-10
0.0005128	8.11157226562e-10
0.0005136	8.11157226562e-10
0.0005144	8.11157226562e-10
0.0005151999999999999	8.11157226562e-10
0.000516	8.114624023439999e-10
0.0005168	8.11767578125e-10
0.0005176	8.12683105469e-10
0.0005184	8.10546875e-10
0.0005192	8.11157226562e-10
0.00052	8.11767578125e-10
0.0005208	8.10852050781e-10
0.0005216	8.11157226562e-10
0.0005224	8.114624023439999e-10
0.0005232	8.114624023439999e-10
0.0005240000000000001	8.10241699219e-10
0.0005248	8.11157226562e-10
0.0005256	8.09936523438e-10
0.0005264	8.10852050781e-10
0.0005272	8.10241699219e-10
0.000528	8.09936523438e-10
0.0005288	8.10546875e-10
0.0005296	8.09936523438e-10
0.0005304	8.09326171875e-10
0.0005312	8.09326171875e-10
0.000532	8.09631347656e-10
0.0005328	8.09631347656e-10
0.0005336	8.11157226562e-10
0.0005344	8.09326171875e-10
0.0005352	8.09326171875e-10
0.000536	8.09326171875e-10
0.0005368	8.10241699219e-10
0.0005375999999999999	8.09631347656e-10
0.0005384	8.09326171875e-10
0.0005392	8.10546875e-10
0.00054	8.10546875e-10
0.0005408	8.10852050781e-10
0.0005416	8.10852050781e-10
0.0005424	8.10241699219e-10
0.0005432	8.10546875e-10
0.000544	8.10852050781e-10
0.0005448	8.10852050781e-10
0.0005456	8.10852050781e-10
0.0005464000000000001	8.114624023439999e-10
0.0005472	8.11157226562e-10
0.000548	8.114624023439999e-10
0.0005488	8.114624023439999e-10
0.0005496	8.11157226562e-10
0.0005504	8.12377929687e-10
0.0005512	8.10852050781e-10
0.000552	8.11767578125e-10
0.0005528	8.09936523438e-10
0.0005536	8.114624023439999e-10
0.0005544	8.10546875e-10
0.0005552000000000001	8.114624023439999e-10
0.000556	8.11767578125e-10
0.0005568	8.11767578125e-10
0.0005576	8.11157226562e-10
0.0005584	8.11157226562e-10
0.0005592	8.10546875e-10
0.00056	8.10852050781e-10
0.0005608	8.09936523438e-10
0.0005616	8.10241699219e-10
0.0005624	8.09936523438e-10
0.0005632	8.10546875e-10
0.000564	8.10546875e-10
0.0005648	8.09631347656e-10
0.0005656	8.09631347656e-10
0.0005664	8.09020996094e-10
0.0005672	8.10852050781e-10
0.000568	8.07800292969e-10
0.0005687999999999999	8.09326171875e-10
0.0005696	8.09020996094e-10
0.0005704	8.09326171875e-10
0.0005712	8.09326171875e-10
0.000572	8.09020996094e-10
0.0005728	8.09936523438e-10
0.0005736	8.09936523438e-10
0.0005744	8.09631347656e-10
0.0005752	8.09936523438e-10
0.000576	8.09936523438e-10
0.0005768	8.10241699219e-10
0.0005776000000000001	8.09936523438e-10
0.0005784	8.09631347656e-10
0.0005792	8.09936523438e-10
0.00058	8.10852050781e-10
0.0005808	8.10852050781e-10
0.0005816	8.11157226562e-10
0.0005824	8.11767578125e-10
0.0005832	8.11157226562e-10
0.000584	8.12377929687e-10
0.0005848	8.12072753906e-10
0.0005856	8.11767578125e-10
0.0005864000000000001	8.12072753906e-10
0.0005872	8.1298828125e-10
0.000588	8.1298828125e-10
0.0005888	8.12377929687e-10
0.0005896	8.1298828125e-10
0.0005904	8.13598632812e-10
0.0005912	8.13598632812e-10
0.000592	8.12377929687e-10
0.0005928	8.12683105469e-10
0.0005936	8.13293457031e-10
0.0005944	8.1298828125e-10
0.0005952	8.13293457031e-10
0.000596	8.12683105469e-10
0.0005968	8.1298828125e-10
0.0005976	8.12377929687e-10
0.0005984	8.12683105469e-10
0.0005992	8.12683105469e-10
0.0005999999999999999	8.12377929687e-10
0.0006008	8.11767578125e-10
0.0006016	8.10852050781e-10
0.0006024	8.12072753906e-10
0.0006032	8.11157226562e-10
0.000604	8.12377929687e-10
0.0006048	8.11767578125e-10
0.0006056	8.12072753906e-10
0.0006064	8.11767578125e-10
0.0006072	8.12072753906e-10
0.000608	8.12072753906e-10
0.0006088000000000001	8.11767578125e-10
0.0006096	8.12377929687e-10
0.0006104	8.114624023439999e-10
0.0006112	8.114624023439999e-10
0.000612	8.12072753906e-10
0.0006128	8.12072753906e-10
0.0006136	8.12072753906e-10
0.0006144	8.12072753906e-10
0.0006152	8.11767578125e-10
0.000616	8.12683105469e-10
0.0006168	8.12072753906e-10
0.0006176	8.12072753906e-10
0.0006184	8.12072753906e-10
0.0006192	8.12683105469e-10
0.00062	8.11767578125e-10
0.0006208	8.12683105469e-10
0.0006216	8.12683105469e-10
0.0006223999999999999	8.12683105469e-10
0.0006232	8.12683105469e-10
0.000624	8.13293457031e-10
0.0006248	8.1298828125e-10
0.0006256	8.13903808594e-10
0.0006264	8.13598632812e-10
0.0006272	8.13903808594e-10
0.000628	8.13598632812e-10
0.0006288	8.13293457031e-10
0.0006296	8.13293457031e-10
0.0006304	8.13903808594e-10
0.0006311999999999999	8.13903808594e-10
0.000632	8.13598632812e-10
0.0006328	8.13903808594e-10
0.0006336	8.13903808594e-10
0.0006344	8.13903808594e-10
0.0006352	8.14208984375e-10
0.000636	8.14208984375e-10
0.0006368	8.13903808594e-10
0.0006376	8.14514160156e-10
0.0006384	8.13598632812e-10
0.0006392	8.13293457031e-10
0.0006400000000000001	8.14208984375e-10
0.0006408	8.14819335937e-10
0.0006416	8.15124511719e-10
0.0006424	8.15734863281e-10
0.0006432	8.13903808594e-10
0.000644	8.13903808594e-10
0.0006448	8.14514160156e-10
0.0006456	8.14208984375e-10
0.0006464	8.14514160156e-10
0.0006472	8.14819335937e-10
0.000648	8.14514160156e-10
0.0006488	8.14514160156e-10
0.0006496	8.13293457031e-10
0.0006504	8.13903808594e-10
0.0006512	8.13903808594e-10
0.000652	8.154296875000001e-10
0.0006528	8.14208984375e-10
0.0006535999999999999	8.14208984375e-10
0.0006544	8.14819335937e-10
0.0006552	8.14819335937e-10
0.000656	8.15124511719e-10
0.0006568	8.14819335937e-10
0.0006576	8.15124511719e-10
0.0006584	8.16040039063e-10
0.0006592	8.15734863281e-10
0.00066	8.16345214844e-10
0.0006608	8.16345214844e-10
0.0006616	8.16650390625e-10
0.0006623999999999999	8.16345214844e-10
0.0006632	8.16650390625e-10
0.000664	8.1787109375e-10
0.0006648	8.16955566406e-10
0.0006656	8.17565917969e-10
0.0006664	8.1787109375e-10
0.0006672	8.18176269531e-10
0.000668	8.1787109375e-10
0.0006688	8.184814453129999e-10
0.0006696	8.18176269531e-10
0.0006704	8.184814453129999e-10
0.0006712000000000001	8.19091796875e-10
0.000672	8.19091796875e-10
0.0006728	8.19702148438e-10
0.0006736	8.19091796875e-10
0.0006744	8.19091796875e-10
0.0006752	8.20007324219e-10
0.000676	8.203125e-10
0.0006768	8.19702148438e-10
0.0006776	8.20007324219e-10
0.0006784	8.20007324219e-10
0.0006792	8.20007324219e-10
0.00068	8.19396972656e-10
0.0006808	8.19091796875e-10
0.0006816	8.18786621094e-10
0.0006824	8.20007324219e-10
0.0006832	8.184814453129999e-10
0.000684	8.184814453129999e-10
0.0006847999999999999	8.18786621094e-10
0.0006856	8.1787109375e-10
0.0006864	8.17260742188e-10
0.0006872	8.16955566406e-10
0.000688	8.16955566406e-10
0.0006888	8.15734863281e-10
0.0006896	8.16040039063e-10
0.0006904	8.15124511719e-10
0.0006912	8.154296875000001e-10
0.000692	8.14514160156e-10
0.0006928	8.14208984375e-10
0.0006936000000000001	8.13598632812e-10
0.0006944	8.14208984375e-10
0.0006952	8.1298828125e-10
0.000696	8.12683105469e-10
0.0006968	8.1298828125e-10
0.0006976	8.114624023439999e-10
0.0006984	8.12072753906e-10
0.0006992	8.11767578125e-10
0.0007	8.11157226562e-10
0.0007008	8.11767578125e-10
0.0007016	8.10852050781e-10
0.0007024000000000001	8.11157226562e-10
0.0007032	8.10852050781e-10
0.000704	8.11157226562e-10
0.0007048	8.114624023439999e-10
0.0007056	8.114624023439999e-10
0.0007064	8.11157226562e-10
0.0007072	8.10852050781e-10
0.000708	8.10852050781e-10
0.0007088	8.11157226562e-10
0.0007096	8.11157226562e-10
0.0007104	8.11157226562e-10
0.0007112	8.11157226562e-10
0.000712	8.114624023439999e-10
0.0007128	8.11767578125e-10
0.0007136	8.114624023439999e-10
0.0007144	8.10852050781e-10
0.0007152	8.12683105469e-10
0.0007159999999999999	8.1298828125e-10
0.0007168	8.11767578125e-10
0.0007176	8.12377929687e-10
0.0007184	8.13293457031e-10
0.0007192	8.1298828125e-10
0.00072	8.13293457031e-10
0.0007208	8.13598632812e-10
0.0007216	8.12377929687e-10
0.0007224	8.1298828125e-10
0.0007232	8.1298828125e-10
0.000724	8.1298828125e-10
0.0007248000000000001	8.13293457031e-10
0.0007256	8.13598632812e-10
0.0007264	8.13293457031e-10
0.0007272	8.1298828125e-10
0.000728	8.13598632812e-10
0.0007288	8.13903808594e-10
0.0007296	8.13903808594e-10
0.0007304	8.13598632812e-10
0.0007312	8.13903808594e-10
0.000732	8.13598632812e-10
0.0007328	8.13598632812e-10
0.0007336000000000001	8.13903808594e-10
0.0007344	8.14208984375e-10
0.0007352	8.14819335937e-10
0.000736	8.13598632812e-10
0.0007368	8.14208984375e-10
0.0007376	8.13598632812e-10
0.0007384	8.13903808594e-10
0.0007392	8.14514160156e-10
0.00074	8.13598632812e-10
0.0007408	8.13903808594e-10
0.0007416	8.13903808594e-10
0.0007424	8.14514160156e-10
0.0007432	8.13903808594e-10
0.000744	8.1298828125e-10
0.0007448	8.13903808594e-10
0.0007456	8.14208984375e-10
0.0007464	8.13598632812e-10
0.0007471999999999999	8.13293457031e-10
0.000748	8.13293457031e-10
0.0007488	8.13598632812e-10
0.0007496	8.1298828125e-10
0.0007504	8.13293457031e-10
0.0007512	8.13903808594e-10
0.000752	8.13293457031e-10
0.0007528	8.13293457031e-10
0.0007536	8.12683105469e-10
0.0007544	8.12377929687e-10
0.0007552	8.12377929687e-10
0.0007560000000000001	8.12072753906e-10
0.0007568	8.114624023439999e-10
0.0007576	8.10241699219e-10
0.0007584	8.10241699219e-10
0.0007592	8.114624023439999e-10
0.00076	8.10852050781e-10
0.0007608	8.10546875e-10
0.0007616	8.10241699219e-10
0.0007624	8.09936523438e-10
0.0007632	8.10852050781e-10
0.000764	8.10852050781e-10
0.0007648000000000001	8.09631347656e-10
0.0007656	8.09936523438e-10
0.0007664	8.09326171875e-10
0.0007672	8.09936523438e-10
0.000768	8.09020996094e-10
0.0007688	8.09020996094e-10
0.0007695999999999999	8.10241699219e-10
0.0007704	8.09631347656e-10
0.0007712	8.084106445310001e-10
0.000772	8.084106445310001e-10
0.0007728	8.084106445310001e-10
0.0007736	8.0810546875e-10
0.0007744	8.07189941406e-10
0.0007752	8.07495117188e-10
0.000776	8.07800292969e-10
0.0007768	8.07189941406e-10
0.0007776	8.07189941406e-10
0.0007783999999999999	8.07189941406e-10
0.0007792	8.07189941406e-10
0.00078	8.07800292969e-10
0.0007808	8.07189941406e-10
0.0007816	8.06579589844e-10
0.0007824	8.07189941406e-10
0.0007832	8.06579589844e-10
0.000784	8.06884765625e-10
0.0007848	8.06579589844e-10
0.0007856	8.07189941406e-10
0.0007864	8.0810546875e-10
0.0007872000000000001	8.0810546875e-10
0.000788	8.07495117188e-10
0.0007888	8.07189941406e-10
0.0007896	8.07800292969e-10
0.0007904	8.07495117188e-10
0.0007912	8.07495117188e-10
0.000792	8.0810546875e-10
0.0007928	8.084106445310001e-10
0.0007936	8.09326171875e-10
0.0007944	8.09631347656e-10
0.0007952	8.09326171875e-10
0.000796	8.09020996094e-10
0.0007968	8.09936523438e-10
0.0007976	8.10241699219e-10
0.0007984	8.10241699219e-10
0.0007992	8.10241699219e-10
0.0008	8.10241699219e-10
0.0008007999999999999	8.10241699219e-10
0.0008016	8.10546875e-10
0.0008024	8.10546875e-10
0.0008032	8.114624023439999e-10
0.000804	8.11767578125e-10
0.0008048	8.10546875e-10
0.0008056	8.11157226562e-10
0.0008064	8.114624023439999e-10
0.0008072	8.114624023439999e-10
0.000808	8.114624023439999e-10
0.0008088	8.11157226562e-10
0.0008095999999999999	8.114624023439999e-10
0.0008104	8.11767578125e-10
0.0008112	8.12072753906e-10
0.000812	8.11767578125e-10
0.0008128	8.11767578125e-10
0.0008136	8.12683105469e-10
0.0008144	8.11157226562e-10
0.0008152	8.12683105469e-10
0.000816	8.11767578125e-10
0.0008168	8.1298828125e-10
0.0008176	8.12683105469e-10
0.0008184000000000001	8.1298828125e-10
0.0008192	8.1298828125e-10
0.00082	8.1298828125e-10
0.0008208	8.13903808594e-10
0.0008216	8.12683105469e-10
0.0008224	8.1298828125e-10
0.0008232	8.12683105469e-10
0.000824	8.13293457031e-10
0.0008248	8.13293457031e-10
0.0008256	8.1298828125e-10
0.0008264	8.12683105469e-10
0.0008272	8.1298828125e-10
0.000828	8.13293457031e-10
0.0008288	8.14208984375e-10
0.0008296	8.1298828125e-10
0.0008304	8.13598632812e-10
0.0008312	8.12683105469e-10
0.0008319999999999999	8.13293457031e-10
0.0008328	8.1298828125e-10
0.0008336	8.1298828125e-10
0.0008344	8.12683105469e-10
0.0008352	8.13293457031e-10
0.000836	8.12683105469e-10
0.0008368	8.12377929687e-10
0.0008376	8.13293457031e-10
0.0008384	8.12377929687e-10
0.0008392	8.12072753906e-10
0.00084	8.11767578125e-10
0.0008407999999999999	8.12072753906e-10
0.0008416	8.11767578125e-10
0.0008424	8.11767578125e-10
0.0008432	8.11157226562e-10
0.000844	8.11157226562e-10
0.0008448	8.10852050781e-10
0.0008456	8.114624023439999e-10
0.0008464	8.10852050781e-10
0.0008472	8.114624023439999e-10
0.000848	8.10241699219e-10
0.0008488	8.10852050781e-10
0.0008496000000000001	8.10241699219e-10
0.0008504	8.09631347656e-10
0.0008512	8.09936523438e-10
0.000852	8.10241699219e-10
0.0008528	8.10241699219e-10
0.0008536	8.084106445310001e-10
0.0008544	8.10546875e-10
0.0008552	8.09631347656e-10
0.000856	8.10546875e-10
0.0008568	8.09020996094e-10
0.0008576	8.09936523438e-10
0.0008584	8.09631347656e-10
0.0008592	8.09326171875e-10
0.00086	8.09326171875e-10
0.0008608	8.084106445310001e-10
0.0008616	8.08715820313e-10
0.0008624	8.09020996094e-10
0.0008631999999999999	8.09631347656e-10
0.000864	8.09020996094e-10
0.0008648	8.09631347656e-10
0.0008656	8.09020996094e-10
0.0008664	8.08715820313e-10
0.0008672	8.09020996094e-10
0.000868	8.09326171875e-10
0.0008688	8.09020996094e-10
0.0008696	8.08715820313e-10
0.0008704	8.084106445310001e-10
0.0008712	8.09020996094e-10
0.0008720000000000001	8.09020996094e-10
0.0008728	8.09326171875e-10
0.0008736	8.09631347656e-10
0.0008744	8.09020996094e-10
0.0008752	8.09326171875e-10
0.000876	8.09631347656e-10
0.0008768	8.10241699219e-10
0.0008776	8.09020996094e-10
0.0008784	8.09631347656e-10
0.0008792	8.10241699219e-10
0.00088	8.09936523438e-10
0.0008808000000000001	8.10241699219e-10
0.0008816	8.10241699219e-10
0.0008824	8.10852050781e-10
0.0008832	8.10241699219e-10
0.000884	8.10546875e-10
0.0008848	8.11157226562e-10
0.0008856	8.10852050781e-10
0.0008864	8.10546875e-10
0.0008872	8.10852050781e-10
0.000888	8.10852050781e-10
0.0008888	8.114624023439999e-10
0.0008896	8.11767578125e-10
0.0008904	8.114624023439999e-10
0.0008912	8.11767578125e-10
0.000892	8.114624023439999e-10
0.0008928	8.12072753906e-10
0.0008936	8.114624023439999e-10
0.0008943999999999999	8.11767578125e-10
0.0008952	8.12072753906e-10
0.000896	8.114624023439999e-10
0.0008968	8.11767578125e-10
0.0008976	8.11767578125e-10
0.0008984	8.11767578125e-10
0.0008992	8.12072753906e-10
0.0009	8.12072753906e-10
0.0009008	8.114624023439999e-10
0.0009016	8.12683105469e-10
0.0009024	8.12072753906e-10
0.0009032000000000001	8.12683105469e-10
0.000904	8.13598632812e-10
0.0009048	8.114624023439999e-10
0.0009056	8.13293457031e-10
0.0009064	8.12377929687e-10
0.0009072	8.12683105469e-10
0.000908	8.11767578125e-10
0.0009088	8.12377929687e-10
0.0009096	8.12072753906e-10
0.0009104	8.114624023439999e-10
0.0009112	8.12072753906e-10
0.0009120000000000001	8.114624023439999e-10
0.0009128	8.11157226562e-10
0.0009136	8.11767578125e-10
0.0009144	8.09631347656e-10
0.0009152	8.10852050781e-10
0.000916	8.11157226562e-10
0.0009168	8.10241699219e-10
0.0009176	8.09631347656e-10
0.0009184	8.09326171875e-10
0.0009192	8.09326171875e-10
0.00092	8.09631347656e-10
0.0009208	8.09326171875e-10
0.0009216	8.084106445310001e-10
0.0009224	8.09326171875e-10
0.0009232	8.09936523438e-10
0.000924	8.08715820313e-10
0.0009248	8.09020996094e-10
0.0009255999999999999	8.09326171875e-10
0.0009264	8.084106445310001e-10
0.0009272	8.084106445310001e-10
0.000928	8.09020996094e-10
0.0009288	8.09326171875e-10
0.0009296	8.09020996094e-10
0.0009304	8.08715820313e-10
0.0009312	8.08715820313e-10
0.000932	8.084106445310001e-10
0.0009328	8.09326171875e-10
0.0009336	8.09631347656e-10
0.0009344000000000001	8.09936523438e-10
0.0009352	8.09936523438e-10
0.000936	8.09326171875e-10
0.0009368	8.10241699219e-10
0.0009376	8.09631347656e-10
0.0009384	8.10546875e-10
0.0009392	8.10852050781e-10
0.00094	8.10546875e-10
0.0009408	8.10546875e-10
0.0009416	8.11157226562e-10
0.0009424	8.11157226562e-10
0.0009432	8.10852050781e-10
0.000944	8.10852050781e-10
0.0009448	8.10852050781e-10
0.0009456	8.10852050781e-10
0.0009464	8.10852050781e-10
0.0009472	8.10852050781e-10
0.0009479999999999999	8.10241699219e-10
0.0009488	8.11157226562e-10
0.0009496	8.12072753906e-10
0.0009504	8.10546875e-10
0.0009512	8.114624023439999e-10
0.000952	8.11157226562e-10
0.0009528	8.10852050781e-10
0.0009536	8.10546875e-10
0.0009544	8.10546875e-10
0.0009552	8.10852050781e-10
0.000956	8.12377929687e-10
0.0009567999999999999	8.10546875e-10
0.0009576	8.12072753906e-10
0.0009584	8.114624023439999e-10
0.0009592	8.114624023439999e-10
0.00096	8.11767578125e-10
0.0009608	8.10852050781e-10
0.0009616	8.11157226562e-10
0.0009624	8.10852050781e-10
0.0009632	8.10852050781e-10
0.000964	8.11157226562e-10
0.0009648	8.10546875e-10
0.0009656000000000001	8.09631347656e-10
0.0009664	8.10546875e-10
0.0009672	8.09936523438e-10
0.000968	8.09936523438e-10
0.0009688	8.09631347656e-10
0.0009696	8.09326171875e-10
0.0009704	8.09020996094e-10
0.0009712	8.07800292969e-10
0.000972	8.09936523438e-10
0.0009728	8.09631347656e-10
0.0009736	8.084106445310001e-10
0.0009744	8.09020996094e-10
0.0009752	8.09020996094e-10
0.000976	8.08715820313e-10
0.0009768000000000001	8.09020996094e-10
0.0009775999999999999	8.09326171875e-10
0.0009783999999999999	8.084106445310001e-10
0.0009791999999999999	8.09020996094e-10
0.00098	8.09326171875e-10
0.0009808	8.09936523438e-10
0.0009816	8.08715820313e-10
0.0009824	8.09631347656e-10
0.0009832	8.10241699219e-10
0.0009840000000000001	8.09936523438e-10
0.0009848000000000001	8.09936523438e-10
0.0009856000000000001	8.09936523438e-10
0.0009863999999999999	8.10241699219e-10
0.0009871999999999999	8.10546875e-10
0.0009879999999999999	8.08715820313e-10
0.0009888	8.10241699219e-10
0.0009896	8.10241699219e-10
0.0009904	8.10546875e-10
0.0009912	8.10852050781e-10
0.000992	8.11157226562e-10
0.0009928000000000001	8.11767578125e-10
0.0009936000000000001	8.114624023439999e-10
0.0009944000000000001	8.11157226562e-10
0.0009951999999999999	8.11157226562e-10
0.0009959999999999999	8.11157226562e-10
0.0009967999999999999	8.11157226562e-10
0.0009976	8.114624023439999e-10
0.0009984	8.11157226562e-10
0.0009992	8.11767578125e-10
0.001	8.114624023439999e-10
0.0010008	8.114624023439999e-10
0.0010016	8.11767578125e-10
0.0010024	8.12072753906e-10
0.0010032	8.12072753906e-10
0.001004	8.114624023439999e-10
0.0010048	8.10852050781e-10
0.0010056	8.12072753906e-10
0.0010064	8.1298828125e-10
0.0010072	8.12683105469e-10
0.001008	8.1298828125e-10
0.0010088	8.12377929687e-10
0.0010096	8.13293457031e-10
0.0010104	8.1298828125e-10
0.0010112	8.12683105469e-10
0.001012	8.13598632812e-10
0.0010128	8.12377929687e-10
0.0010136	8.12683105469e-10
0.0010144	8.1298828125e-10
0.0010152	8.12377929687e-10
0.001016	8.13598632812e-10
0.0010168	8.12377929687e-10
0.0010176	8.12377929687e-10
0.0010184	8.12072753906e-10
0.0010192	8.11767578125e-10
0.00102	8.12072753906e-10
0.0010208	8.11767578125e-10
0.0010216	8.11157226562e-10
0.0010224	8.10241699219e-10
0.0010232	8.10852050781e-10
0.001024	8.114624023439999e-10
0.0010248	8.11157226562e-10
0.0010256	8.10241699219e-10
0.0010264	8.10852050781e-10
0.0010272	8.11157226562e-10
0.001028	8.09936523438e-10
0.0010288	8.10852050781e-10
0.0010296	8.10241699219e-10
0.0010304	8.09631347656e-10
0.0010312	8.10241699219e-10
0.001032	8.09631347656e-10
0.0010328	8.09326171875e-10
0.0010336	8.09020996094e-10
0.0010344	8.09020996094e-10
0.0010352	8.09326171875e-10
0.001036	8.0810546875e-10
0.0010368	8.09020996094e-10
0.0010376	8.09020996094e-10
0.0010384	8.084106445310001e-10
0.0010392	8.084106445310001e-10
0.00104	8.0810546875e-10
0.0010408	8.0810546875e-10
0.0010416	8.084106445310001e-10
0.0010424	8.084106445310001e-10
0.0010432	8.08715820313e-10
0.001044	8.08715820313e-10
0.0010448	8.084106445310001e-10
0.0010456	8.0810546875e-10
0.0010464	8.07495117188e-10
0.0010472	8.0810546875e-10
0.001048	8.07800292969e-10
0.0010488	8.0810546875e-10
0.0010496	8.084106445310001e-10
0.0010504	8.084106445310001e-10
0.0010512	8.0810546875e-10
0.001052	8.0810546875e-10
0.0010528	8.084106445310001e-10
0.0010536	8.084106445310001e-10
0.0010544	8.084106445310001e-10
0.0010552	8.0810546875e-10
0.001056	8.08715820313e-10
0.0010568	8.084106445310001e-10
0.0010576	8.08715820313e-10
0.0010584	8.08715820313e-10
0.0010592	8.09936523438e-10
0.00106	8.09631347656e-10
0.0010608	8.09631347656e-10
0.0010616	8.09936523438e-10
0.0010624	8.10241699219e-10
0.0010632	8.10546875e-10
0.001064	8.10852050781e-10
0.0010648	8.10852050781e-10
0.0010656	8.10241699219e-10
0.0010664	8.11767578125e-10
0.0010672	8.114624023439999e-10
0.001068	8.12072753906e-10
0.0010688	8.12072753906e-10
0.0010696	8.12072753906e-10
0.0010704	8.11767578125e-10
0.0010712	8.12683105469e-10
0.001072	8.12683105469e-10
0.0010728	8.13903808594e-10
0.0010736	8.12683105469e-10
0.0010744	8.13903808594e-10
0.0010752	8.14208984375e-10
0.001076	8.14208984375e-10
0.0010768	8.14514160156e-10
0.0010776	8.154296875000001e-10
0.0010784	8.154296875000001e-10
0.0010792	8.15734863281e-10
0.00108	8.15124511719e-10
0.0010808	8.154296875000001e-10
0.0010816	8.16345214844e-10
0.0010824	8.15124511719e-10
0.0010832	8.154296875000001e-10
0.001084	8.15734863281e-10
0.0010848	8.16040039063e-10
0.0010856	8.15734863281e-10
0.0010864	8.16040039063e-10
0.0010872	8.154296875000001e-10
0.001088	8.15734863281e-10
0.0010888	8.16040039063e-10
0.0010896	8.15734863281e-10
0.0010904	8.14819335937e-10
0.0010912	8.14514160156e-10
0.001092	8.154296875000001e-10
0.0010928	8.15124511719e-10
0.0010936	8.14208984375e-10
0.0010944	8.15124511719e-10
0.0010952	8.14208984375e-10
0.001096	8.13903808594e-10
0.0010968	8.1298828125e-10
0.0010976	8.13293457031e-10
0.0010984	8.12377929687e-10
0.0010992	8.12683105469e-10
0.0011	8.12683105469e-10
0.0011008	8.12072753906e-10
0.0011016	8.12072753906e-10
0.0011024	8.11767578125e-10
0.0011032	8.10852050781e-10
0.001104	8.11157226562e-10
0.0011048	8.11157226562e-10
0.0011056	8.11767578125e-10
0.0011064	8.10241699219e-10
0.0011072	8.09326171875e-10
0.001108	8.11157226562e-10
0.0011088	8.10241699219e-10
0.0011096	8.09936523438e-10
0.0011104	8.09326171875e-10
0.0011112	8.10852050781e-10
0.001112	8.10546875e-10
0.0011128	8.09936523438e-10
0.0011136	8.08715820313e-10
0.0011144	8.10241699219e-10
0.0011152	8.09326171875e-10
0.001116	8.10241699219e-10
0.0011168	8.09936523438e-10
0.0011176	8.09936523438e-10
0.0011184	8.10241699219e-10
0.0011192	8.10546875e-10
0.00112	8.09936523438e-10
0.0011208	8.10852050781e-10
0.0011216	8.10546875e-10
0.0011224	8.12683105469e-10
0.0011232	8.10241699219e-10
0.001124	8.114624023439999e-10
0.0011248	8.12072753906e-10
0.0011256	8.10852050781e-10
0.0011264	8.114624023439999e-10
0.0011272	8.12683105469e-10
0.001128	8.13903808594e-10
0.0011288	8.14208984375e-10
0.0011296	8.13598632812e-10
0.0011304	8.13293457031e-10
0.0011312	8.14208984375e-10
0.001132	8.13903808594e-10
0.0011328	8.14819335937e-10
0.0011336	8.14514160156e-10
0.0011344	8.14819335937e-10
0.0011352	8.154296875000001e-10
0.001136	8.15124511719e-10
0.0011368	8.15124511719e-10
0.0011376	8.154296875000001e-10
0.0011384	8.154296875000001e-10
0.0011392	8.16650390625e-10
0.00114	8.1298828125e-10
0.0011408	8.14819335937e-10
0.0011416	8.13903808594e-10
0.0011424	8.14514160156e-10
0.0011432	8.14514160156e-10
0.001144	8.13293457031e-10
0.0011448	8.14819335937e-10
0.0011456	8.13903808594e-10
0.0011464	8.154296875000001e-10
0.0011472	8.13598632812e-10
0.001148	8.14208984375e-10
0.0011488	8.13598632812e-10
0.0011496	8.14208984375e-10
0.0011504	8.13293457031e-10
0.0011512	8.13903808594e-10
0.001152	8.1298828125e-10
0.0011528	8.13293457031e-10
0.0011536	8.12683105469e-10
0.0011544	8.12683105469e-10
0.0011552	8.12683105469e-10
0.001156	8.12377929687e-10
0.0011568	8.11157226562e-10
0.0011576	8.12072753906e-10
0.0011584	8.114624023439999e-10
0.0011592	8.12072753906e-10
0.00116	8.11767578125e-10
0.0011608	8.114624023439999e-10
0.0011616	8.12072753906e-10
0.0011624	8.11157226562e-10
0.0011632	8.11157226562e-10
0.001164	8.10852050781e-10
0.0011648	8.10852050781e-10
0.0011656	8.10241699219e-10
0.0011664	8.10546875e-10
0.0011672	8.10241699219e-10
0.001168	8.09020996094e-10
0.0011688	8.09326171875e-10
0.0011696	8.09631347656e-10
0.0011704	8.09020996094e-10
0.0011712	8.09020996094e-10
0.001172	8.09020996094e-10
0.0011728	8.084106445310001e-10
0.0011736	8.0810546875e-10
0.0011744	8.07800292969e-10
0.0011752	8.084106445310001e-10
0.001176	8.084106445310001e-10
0.0011768	8.084106445310001e-10
0.0011776	8.08715820313e-10
0.0011784	8.07800292969e-10
0.0011792	8.0810546875e-10
0.00118	8.07189941406e-10
0.0011808	8.07800292969e-10
0.0011816	8.07800292969e-10
0.0011824	8.07495117188e-10
0.0011832	8.07495117188e-10
0.001184	8.07495117188e-10
0.0011848	8.07189941406e-10
0.0011856	8.07189941406e-10
0.0011864	8.06884765625e-10
0.0011872	8.06884765625e-10
0.001188	8.07189941406e-10
0.0011888	8.06884765625e-10
0.0011896	8.06274414063e-10
0.0011904	8.07189941406e-10
0.0011912	8.06579589844e-10
0.001192	8.06579589844e-10
0.0011928	8.07189941406e-10
0.0011936	8.06274414063e-10
0.0011944	8.06884765625e-10
0.0011952	8.06884765625e-10
0.001196	8.07189941406e-10
0.0011968	8.07189941406e-10
0.0011976	8.06579589844e-10
0.0011984	8.06884765625e-10
0.0011992	8.06579589844e-10
0.0012	8.06579589844e-10
0.0012008	8.06884765625e-10
0.0012016	8.06884765625e-10
0.0012024	8.06884765625e-10
0.0012032	8.06884765625e-10
0.001204	8.06884765625e-10
0.0012048	8.05969238281e-10
0.0012056	8.06579589844e-10
0.0012064	8.06274414063e-10
0.0012072	8.06579589844e-10
0.001208	8.06274414063e-10
0.0012088	8.056640625e-10
0.0012096	8.06884765625e-10
0.0012104	8.07189941406e-10
0.0012112	8.07189941406e-10
0.001212	8.06579589844e-10
0.0012128	8.07189941406e-10
0.0012136	8.06579589844e-10
0.0012144	8.084106445310001e-10
0.0012152	8.06579589844e-10
0.001216	8.07495117188e-10
0.0012168	8.07189941406e-10
0.0012176	8.0810546875e-10
0.0012184	8.07495117188e-10
0.0012192	8.0810546875e-10
0.00122	8.0810546875e-10
0.0012208	8.08715820313e-10
0.0012216	8.0810546875e-10
0.0012224	8.08715820313e-10
0.0012232	8.07800292969e-10
0.001224	8.09936523438e-10
0.0012248	8.08715820313e-10
0.0012256	8.08715820313e-10
0.0012264	8.09326171875e-10
0.0012272	8.09326171875e-10
0.001228	8.09020996094e-10
0.0012288	8.084106445310001e-10
0.0012296	8.10241699219e-10
0.0012304	8.09326171875e-10
0.0012312	8.09936523438e-10
0.001232	8.09326171875e-10
0.0012328	8.09936523438e-10
0.0012336	8.09631347656e-10
0.0012344	8.09631347656e-10
0.0012352	8.10241699219e-10
0.001236	8.10546875e-10
0.0012368	8.10852050781e-10
0.0012376	8.11157226562e-10
0.0012384	8.10546875e-10
0.0012392	8.114624023439999e-10
0.00124	8.10852050781e-10
0.0012408	8.12377929687e-10
0.0012416	8.10852050781e-10
0.0012424	8.12072753906e-10
0.0012432	8.12072753906e-10
0.001244	8.114624023439999e-10
0.0012448	8.1298828125e-10
0.0012456	8.114624023439999e-10
0.0012464	8.12683105469e-10
0.0012472	8.12072753906e-10
0.001248	8.12377929687e-10
0.0012488	8.12072753906e-10
0.0012496	8.13293457031e-10
0.0012504	8.12683105469e-10
0.0012512	8.1298828125e-10
0.001252	8.12072753906e-10
0.0012528	8.12377929687e-10
0.0012536	8.11767578125e-10
0.0012544	8.12377929687e-10
0.0012552	8.12377929687e-10
0.001256	8.114624023439999e-10
0.0012568	8.12072753906e-10
0.0012576	8.12377929687e-10
0.0012584	8.11767578125e-10
0.0012592	8.12377929687e-10
0.00126	8.12377929687e-10
0.0012608	8.12072753906e-10
0.0012616	8.12072753906e-10
0.0012624	8.12072753906e-10
0.0012632	8.12072753906e-10
0.001264	8.12377929687e-10
0.0012648	8.12072753906e-10
0.0012656	8.12072753906e-10
0.0012664	8.1298828125e-10
0.0012672	8.11767578125e-10
0.001268	8.12072753906e-10
0.0012688	8.11157226562e-10
0.0012696	8.12072753906e-10
0.0012704	8.114624023439999e-10
0.0012712	8.12072753906e-10
0.001272	8.12072753906e-10
0.0012728	8.114624023439999e-10
0.0012736	8.114624023439999e-10
0.0012744	8.10546875e-10
0.0012752	8.10546875e-10
0.001276	8.11767578125e-10
0.0012768	8.114624023439999e-10
0.0012776	8.10241699219e-10
0.0012784	8.11157226562e-10
0.0012792	8.10546875e-10
0.00128	8.10241699219e-10
0.0012808	8.10852050781e-10
0.0012816	8.10241699219e-10
0.0012824	8.10241699219e-10
0.0012832	8.09936523438e-10
0.001284	8.10546875e-10
0.0012848	8.10241699219e-10
0.0012856	8.10241699219e-10
0.0012864	8.10241699219e-10
0.0012872	8.09631347656e-10
0.001288	8.10241699219e-10
0.0012888	8.10241699219e-10
0.0012896	8.09326171875e-10
0.0012904	8.10241699219e-10
0.0012912	8.10241699219e-10
0.001292	8.10241699219e-10
0.0012928	8.10852050781e-10
0.0012936	8.10546875e-10
0.0012944	8.09631347656e-10
0.0012952	8.10546875e-10
0.001296	8.09326171875e-10
0.0012968	8.09631347656e-10
0.0012976	8.10241699219e-10
0.0012984	8.10852050781e-10
0.0012992	8.09936523438e-10
0.0013	8.10241699219e-10
0.0013008	8.10241699219e-10
0.0013016	8.10241699219e-10
0.0013024	8.09631347656e-10
0.0013032	8.10241699219e-10
0.001304	8.09326171875e-10
0.0013048	8.09936523438e-10
0.0013056	8.09326171875e-10
0.0013064	8.09936523438e-10
0.0013072	8.09631347656e-10
0.001308	8.09631347656e-10
0.0013088	8.09326171875e-10
0.0013096	8.09020996094e-10
0.0013104	8.0810546875e-10
0.0013112	8.09631347656e-10
0.001312	8.0810546875e-10
0.0013128	8.0810546875e-10
0.0013136	8.0810546875e-10
0.0013144	8.084106445310001e-10
0.0013152	8.084106445310001e-10
0.001316	8.084106445310001e-10
0.0013168	8.0810546875e-10
0.0013176	8.084106445310001e-10
0.0013184	8.084106445310001e-10
0.0013192	8.084106445310001e-10
0.00132	8.08715820313e-10
0.0013208	8.07800292969e-10
0.0013216	8.084106445310001e-10
0.0013224	8.09020996094e-10
0.0013232	8.08715820313e-10
0.001324	8.09631347656e-10
0.0013248	8.09936523438e-10
0.0013256	8.09326171875e-10
0.0013264	8.09020996094e-10
0.0013272	8.09326171875e-10
0.001328	8.09631347656e-10
0.0013288	8.08715820313e-10
0.0013296	8.08715820313e-10
0.0013304	8.09020996094e-10
0.0013312	8.09936523438e-10
0.001332	8.09631347656e-10
0.0013328	8.09020996094e-10
0.0013336	8.10241699219e-10
0.0013344	8.10241699219e-10
0.0013352	8.10241699219e-10
0.001336	8.10546875e-10
0.0013368	8.114624023439999e-10
0.0013376	8.10852050781e-10
0.0013384	8.10852050781e-10
0.0013392	8.10852050781e-10
0.00134	8.11767578125e-10
0.0013408	8.10852050781e-10
0.0013416	8.13293457031e-10
0.0013424	8.12072753906e-10
0.0013432	8.11157226562e-10
0.001344	8.11767578125e-10
0.0013448	8.11767578125e-10
0.0013456	8.11767578125e-10
0.0013464	8.10852050781e-10
0.0013472	8.114624023439999e-10
0.001348	8.114624023439999e-10
0.0013488	8.11767578125e-10
0.0013496	8.11767578125e-10
0.0013504	8.12072753906e-10
0.0013512	8.12072753906e-10
0.001352	8.12072753906e-10
0.0013528	8.11767578125e-10
0.0013536	8.11767578125e-10
0.0013544	8.114624023439999e-10
0.0013552	8.114624023439999e-10
0.001356	8.114624023439999e-10
0.0013568	8.10852050781e-10
0.0013576	8.11157226562e-10
0.0013584	8.12072753906e-10
0.0013592	8.11157226562e-10
0.00136	8.10546875e-10
0.0013608	8.10241699219e-10
0.0013616	8.10852050781e-10
0.0013624	8.10241699219e-10
0.0013632	8.09631347656e-10
0.001364	8.09936523438e-10
0.0013648	8.09936523438e-10
0.0013656	8.10241699219e-10
0.0013664	8.09936523438e-10
0.0013672	8.10241699219e-10
0.001368	8.09631347656e-10
0.0013688	8.09020996094e-10
0.0013696	8.09326171875e-10
0.0013704	8.09936523438e-10
0.0013712	8.09326171875e-10
0.001372	8.09631347656e-10
0.0013728	8.09631347656e-10
0.0013736	8.09631347656e-10
0.0013744	8.09631347656e-10
0.0013752	8.10241699219e-10
0.001376	8.10852050781e-10
0.0013768	8.10546875e-10
0.0013776	8.09326171875e-10
0.0013784	8.10852050781e-10
0.0013792	8.11157226562e-10
0.00138	8.10546875e-10
0.0013808	8.10852050781e-10
0.0013816	8.10852050781e-10
0.0013824	8.114624023439999e-10
0.0013832	8.12072753906e-10
0.001384	8.11767578125e-10
0.0013848	8.12683105469e-10
0.0013856	8.12683105469e-10
0.0013864	8.12377929687e-10
0.0013872	8.1298828125e-10
0.001388	8.1298828125e-10
0.0013888	8.13903808594e-10
0.0013896	8.14208984375e-10
0.0013904	8.14208984375e-10
0.0013912	8.14514160156e-10
0.001392	8.13903808594e-10
0.0013928	8.15124511719e-10
0.0013936	8.14514160156e-10
0.0013944	8.14819335937e-10
0.0013952	8.14514160156e-10
0.001396	8.14819335937e-10
0.0013968	8.14819335937e-10
0.0013976	8.14514160156e-10
0.0013984	8.13903808594e-10
0.0013992	8.13903808594e-10
0.0014	8.14514160156e-10
0.0014008	8.14208984375e-10
0.0014016	8.14208984375e-10
0.0014024	8.14514160156e-10
0.0014032	8.13598632812e-10
0.001404	8.1298828125e-10
0.0014048	8.13903808594e-10
0.0014056	8.13293457031e-10
0.0014064	8.1298828125e-10
0.0014072	8.12683105469e-10
0.001408	8.13293457031e-10
0.0014088	8.12683105469e-10
0.0014096	8.13598632812e-10
0.0014104	8.11767578125e-10
0.0014112	8.12072753906e-10
0.001412	8.11157226562e-10
0.0014128	8.11157226562e-10
0.0014136	8.12072753906e-10
0.0014144	8.10852050781e-10
0.0014152	8.10852050781e-10
0.001416	8.10546875e-10
0.0014168	8.10546875e-10
0.0014176	8.10241699219e-10
0.0014184	8.10546875e-10
0.0014192	8.09936523438e-10
0.00142	8.09936523438e-10
0.0014208	8.10546875e-10
0.0014216	8.09631347656e-10
0.0014224	8.10546875e-10
0.0014232	8.09936523438e-10
0.001424	8.09936523438e-10
0.0014248	8.10241699219e-10
0.0014256	8.09936523438e-10
0.0014264	8.114624023439999e-10
0.0014272	8.09326171875e-10
0.001428	8.10852050781e-10
0.0014288	8.10546875e-10
0.0014296	8.10241699219e-10
0.0014304	8.10852050781e-10
0.0014312	8.09326171875e-10
0.001432	8.09936523438e-10
0.0014328	8.10241699219e-10
0.0014336	8.09936523438e-10
0.0014344	8.10241699219e-10
0.0014352	8.09936523438e-10
0.001436	8.10546875e-10
0.0014368	8.09936523438e-10
0.0014376	8.10546875e-10
0.0014384	8.09631347656e-10
0.0014392	8.10241699219e-10
0.00144	8.10241699219e-10
0.0014408	8.10241699219e-10
0.0014416	8.09326171875e-10
0.0014424	8.09936523438e-10
0.0014432	8.10241699219e-10
0.001444	8.09020996094e-10
0.0014448	8.09936523438e-10
0.0014456	8.09631347656e-10
0.0014464	8.09631347656e-10
0.0014472	8.09020996094e-10
0.001448	8.09020996094e-10
0.0014488	8.0810546875e-10
0.0014496	8.084106445310001e-10
0.0014504	8.07495117188e-10
0.0014512	8.0810546875e-10
0.001452	8.0810546875e-10
0.0014528	8.084106445310001e-10
0.0014536	8.07800292969e-10
0.0014544	8.0810546875e-10
0.0014552	8.06274414063e-10
0.001456	8.06274414063e-10
0.0014568	8.06884765625e-10
0.0014576	8.07495117188e-10
0.0014584	8.06579589844e-10
0.0014592	8.06274414063e-10
0.00146	8.05969238281e-10
0.0014608	8.06274414063e-10
0.0014616	8.06274414063e-10
0.0014624	8.056640625e-10
0.0014632	8.06274414063e-10
0.001464	8.06274414063e-10
0.0014648	8.05969238281e-10
0.0014656	8.056640625e-10
0.0014664	8.05969238281e-10
0.0014672	8.056640625e-10
0.001468	8.06579589844e-10
0.0014688	8.06579589844e-10
0.0014696	8.056640625e-10
0.0014704	8.05969238281e-10
0.0014712	8.06274414063e-10
0.001472	8.05969238281e-10
0.0014728	8.06884765625e-10
0.0014736	8.06579589844e-10
0.0014744	8.06884765625e-10
0.0014752	8.07189941406e-10
0.001476	8.084106445310001e-10
0.0014768	8.06579589844e-10
0.0014776	8.084106445310001e-10
0.0014784	8.0810546875e-10
0.0014792	8.084106445310001e-10
0.00148	8.08715820313e-10
0.0014808	8.09631347656e-10
0.0014816	8.09020996094e-10
0.0014824	8.09326171875e-10
0.0014832	8.09631347656e-10
0.001484	8.10546875e-10
0.0014848	8.114624023439999e-10
0.0014856	8.10546875e-10
0.0014864	8.11767578125e-10
0.0014872	8.114624023439999e-10
0.001488	8.12377929687e-10
0.0014888	8.12683105469e-10
0.0014896	8.12072753906e-10
0.0014904	8.12377929687e-10
0.0014912	8.13293457031e-10
0.001492	8.12683105469e-10
0.0014928	8.14514160156e-10
0.0014936	8.12072753906e-10
0.0014944	8.14208984375e-10
0.0014952	8.13903808594e-10
0.001496	8.13903808594e-10
0.0014968	8.13598632812e-10
0.0014976	8.14208984375e-10
0.0014984	8.13598632812e-10
0.0014992	8.13903808594e-10
0.0015	8.13293457031e-10
0.0015008	8.13903808594e-10
0.0015016	8.13903808594e-10
0.0015024	8.14208984375e-10
0.0015032	8.13903808594e-10
0.001504	8.13903808594e-10
0.0015048	8.13293457031e-10
0.0015056	8.13598632812e-10
0.0015064	8.13903808594e-10
0.0015072	8.13598632812e-10
0.001508	8.13903808594e-10
0.0015088	8.13293457031e-10
0.0015096	8.14819335937e-10
0.0015104	8.13293457031e-10
0.0015112	8.14514160156e-10
0.001512	8.13598632812e-10
0.0015128	8.14208984375e-10
0.0015136	8.14819335937e-10
0.0015144	8.15124511719e-10
0.0015152	8.14514160156e-10
0.001516	8.14514160156e-10
0.0015168	8.14514160156e-10
0.0015176	8.154296875000001e-10
0.0015184	8.14208984375e-10
0.0015192	8.154296875000001e-10
0.00152	8.15124511719e-10
0.0015208	8.154296875000001e-10
0.0015216	8.15124511719e-10
0.0015224	8.15734863281e-10
0.0015232	8.16040039063e-10
0.001524	8.154296875000001e-10
0.0015248	8.16040039063e-10
0.0015256	8.16345214844e-10
0.0015264	8.16040039063e-10
0.0015272	8.16040039063e-10
0.001528	8.16955566406e-10
0.0015288	8.15734863281e-10
0.0015296	8.16650390625e-10
0.0015304	8.15734863281e-10
0.0015312	8.16345214844e-10
0.001532	8.16650390625e-10
0.0015328	8.15734863281e-10
0.0015336	8.15734863281e-10
0.0015344	8.154296875000001e-10
0.0015352	8.154296875000001e-10
0.001536	8.16650390625e-10
0.0015368	8.15734863281e-10
0.0015376	8.14208984375e-10
0.0015384	8.154296875000001e-10
0.0015392	8.15124511719e-10
0.00154	8.14819335937e-10
0.0015408	8.14514160156e-10
0.0015416	8.13598632812e-10
0.0015424	8.14514160156e-10
0.0015432	8.12683105469e-10
0.001544	8.15124511719e-10
0.0015448	8.14208984375e-10
0.0015456	8.13293457031e-10
0.0015464	8.13293457031e-10
0.0015472	8.12683105469e-10
0.001548	8.13903808594e-10
0.0015488	8.1298828125e-10
0.0015496	8.1298828125e-10
0.0015504	8.1298828125e-10
0.0015512	8.1298828125e-10
0.001552	8.12683105469e-10
0.0015528	8.13293457031e-10
0.0015536	8.1298828125e-10
0.0015544	8.1298828125e-10
0.0015552	8.1298828125e-10
0.001556	8.13293457031e-10
0.0015568	8.12683105469e-10
0.0015576	8.13293457031e-10
0.0015584	8.13293457031e-10
0.0015592	8.1298828125e-10
0.00156	8.10852050781e-10
0.0015608	8.13598632812e-10
0.0015616	8.1298828125e-10
0.0015624	8.13293457031e-10
0.0015632	8.1298828125e-10
0.001564	8.12683105469e-10
0.0015648	8.1298828125e-10
0.0015656	8.12683105469e-10
0.0015664	8.12072753906e-10
0.0015672	8.10852050781e-10
0.001568	8.10546875e-10
0.0015688	8.10241699219e-10
0.0015696	8.10546875e-10
0.0015704	8.10241699219e-10
0.0015712	8.09631347656e-10
0.001572	8.09020996094e-10
0.0015728	8.09020996094e-10
0.0015736	8.0810546875e-10
0.0015744	8.084106445310001e-10
0.0015752	8.08715820313e-10
0.001576	8.07800292969e-10
0.0015768	8.06274414063e-10
0.0015776	8.0810546875e-10
0.0015784	8.07800292969e-10
0.0015792	8.07800292969e-10
0.00158	8.07800292969e-10
0.0015808	8.0810546875e-10
0.0015816	8.0810546875e-10
0.0015824	8.08715820313e-10
0.0015832	8.084106445310001e-10
0.001584	8.0810546875e-10
0.0015848	8.07800292969e-10
0.0015856	8.0810546875e-10
0.0015864	8.07495117188e-10
0.0015872	8.08715820313e-10
0.001588	8.08715820313e-10
0.0015888	8.09020996094e-10
0.0015896	8.084106445310001e-10
0.0015904	8.08715820313e-10
0.0015912	8.09326171875e-10
0.001592	8.09326171875e-10
0.0015928	8.10546875e-10
0.0015936	8.09020996094e-10
0.0015944	8.09631347656e-10
0.0015952	8.10852050781e-10
0.001596	8.10852050781e-10
0.0015968	8.11157226562e-10
0.0015976	8.114624023439999e-10
0.0015984	8.12072753906e-10
0.0015992	8.12072753906e-10
0.0016	8.13293457031e-10
[truncated: 998,000+ more rows]
