# Supplementary material for: DNA-graphene interactions during translocation through nanogaps
Source: PLoS One. 2017 Feb 3;12(2):e0171505. doi: 10.1371/journal.pone.0171505 (PMC5291421; doi:10.1371/journal.pone.0171505)
Supplement: S1 File — This is the data described in the manuscript. (TGZ) [file pone.0171505.s001.tgz › ./fig5-rectevent,dat]

-15.48364799999824	2.043963984556563
-15.46444799999858	2.121053752590865
-15.44524799999847	2.033002617878135
-15.42604799999836	1.900913909101938
-15.40684799999825	1.911947316022997
-15.38764799999814	1.967018297043602
-15.36844799999848	2.209248967788858
-15.34924799999837	2.099179046026358
-15.33004799999826	2.011127911349709
-15.31084799999816	2.022161318270767
-15.29164799999849	2.088241692762145
-15.27244799999838	2.044228132112888
-15.25324799999828	1.813054881702899
-15.23404799999817	1.824088288623961
-15.2148479999985	1.879159269608489
-15.1956479999984	2.011296005249188
-15.17644799999829	2.033338805677096
-15.15724799999818	2.044372212598158
-15.13804799999852	2.066415013062137
-15.11884799999841	2.077448419983199
-15.0996479999983	2.055453646383715
-15.08044799999819	1.967402511670985
-15.06124799999853	1.934398344528574
-15.04204799999842	2.044516293083424
-15.02284799999831	1.989493338927318
-15.0036479999982	1.98951735234153
-14.98444799999854	1.978531972248889
-14.96524799999843	1.989565379169951
-14.94604799999832	1.945551818520694
-14.92684799999822	1.912547651378282
-14.90764799999855	1.989637419412584
-14.88844799999844	1.967642645813097
-14.86924799999834	1.989685446241009
-14.85004799999823	1.989709459655217
-14.83084799999856	2.088818014703218
-14.81164799999846	2.22095475030784
-14.79244799999835	2.165931796151733
-14.77324799999824	1.934758545741747
-14.75404799999858	1.956801346169652
-14.73484799999847	2.066919294760577
-14.71564799999836	2.066943308174789
-14.69644799999825	1.89081702533512
-14.67724799999814	1.912859825763028
-14.65804799999848	1.934902626227014
-14.63884799999837	1.934926639641226
-14.61964799999826	2.100091555766389
-14.60044799999816	2.023049814596587
-14.58124799999849	1.990045647454179
-14.56204799999838	1.946032086804922
-14.54284799999828	2.045140641852919
-14.52364799999817	1.990117687696812
-14.5044479999985	1.990141701111025
-14.4852479999984	1.847043598827978
-14.46604799999829	1.946152153875976
-14.44684799999818	2.100307676494293
-14.42764799999852	2.067303509387959
-14.40844799999841	2.045308735752398
-14.3892479999983	2.023313962152911
-14.37004799999819	2.155450697757535
-14.35084799999853	2.034371382488185
-14.33164799999842	2.122470544029337
-14.31244799999831	1.913316080633044
-14.2932479999982	2.023434029223969
-14.27404799999854	2.034467436145031
-14.25484799999843	2.067519630115859
-14.23564799999832	2.155618791657014
-14.21644799999822	2.012520689373968
-14.19724799999855	1.913460161118314
-14.17804799999844	1.869446600469053
-14.15884799999834	1.902498794439889
-14.13964799999823	2.100691891121675
-14.12044799999856	2.177781659155977
-14.10124799999846	2.210833853126809
-14.08204799999835	2.067735750843763
-14.06284799999824	2.023722190194506
-14.04364799999858	2.023746203608718
-14.02444799999847	1.968723249452607
-14.00524799999836	2.012784836930293
-13.98604799999825	2.023818243851351
-13.96684799999814	1.990814076708944
-13.94764799999848	1.946800516059683
-13.92844799999837	1.979852710030515
-13.90924799999826	1.968867329937877
-13.89004799999816	1.96889134335209
-13.87084799999849	1.891849602146209
-13.85164799999838	2.03499573125768
-13.83244799999828	2.156123073355455
-13.81324799999817	1.814855887768749
-13.7940479999985	1.825889294689812
-13.7748479999984	1.947016636787586
-13.75564799999829	2.002087617772114
-13.73644799999818	1.881008302502768
-13.71724799999852	2.057182612206932
-13.69804799999841	2.068216019127991
-13.6788479999983	2.035211851985583
-13.65964799999819	1.83706678209614
-13.64044799999853	1.804062614989807
-13.62124799999842	1.848124202467489
-13.60204799999831	1.98026093807211
-13.5828479999982	2.079369493120107
-13.56364799999854	1.881224423230668
-13.54444799999843	2.035379945885062
-13.52524799999832	2.090450926869594
-13.50604799999822	2.046437366220333
-13.48684799999855	1.936367444493907
-13.46764799999844	1.969419638464739
-13.44844799999834	2.03550001295612
-13.42924799999823	2.090570993940648
-13.41004799999856	1.969491678707372
-13.39084799999846	1.936487511564965
-13.37164799999835	1.947520918486023
-13.35244799999824	2.057638867076948
-13.33324799999858	2.002615912884763
-13.31404799999847	1.837499023551947
-13.29484799999836	1.936607578636023
-13.27564799999825	2.002687953127396
-13.25644799999814	1.969683786021063
-13.23724799999848	2.134848702146233
-13.21804799999837	2.057806960976427
-13.19884799999826	2.079849761404335
-13.17964799999816	2.035836200755078
-13.16044799999849	1.947785066042351
-13.14124799999838	1.98083726001318
-13.12204799999828	2.002880060441088
-13.10284799999817	2.0029040738553
-13.0836479999985	1.936871726192343
-13.0644479999984	1.914876952556782
-13.04524799999829	1.958938540034464
-13.02604799999818	2.091075275639088
-13.00684799999852	2.17917443718024
-12.98764799999841	2.003048154340567
-12.9684479999983	1.926006413170764
-12.94924799999819	2.080161935789084
-12.93004799999853	2.124223523266763
-12.91084799999842	2.05819117560381
-12.89164799999831	2.025187008461398
-12.8724479999982	2.06924859593908
-12.85324799999854	2.025235035289819
-12.83404799999843	1.959202687590788
-12.81484799999832	1.959226701005001
-12.79564799999822	1.970260107962137
-12.77644799999855	1.959274727833422
-12.75724799999844	1.915261167184164
-12.73804799999834	1.926294574141301
-12.71884799999823	1.959346768076059
-12.69964799999856	1.981389568540041
-12.68044799999846	1.91535722084101
-12.66124799999835	1.915381234255222
-12.64204799999824	1.849348886592269
-12.62284799999858	1.926438654626567
-12.60364799999847	1.970500242104249
-12.58444799999836	2.014561829581935
-12.56524799999825	1.95953887538975
-12.54604799999814	2.080666217487521
-12.52684799999848	2.036652656838264
-12.50764799999837	1.937592128618687
-12.48844799999826	1.948625535539749
-12.46924799999816	2.036724697080897
-12.45004799999849	2.02573931698826
-12.43084799999838	2.080810297972791
-12.41164799999828	2.179918853020792
-12.39244799999817	2.036820750737743
-12.3732479999985	1.849685074391227
-12.3540479999984	1.904756055375759
-12.33484799999829	1.981845823410057
-12.31564799999818	1.959851049774495
-12.29644799999852	2.06996899836542
-12.27724799999841	2.081002405286482
-12.2580479999983	2.036988844637226
-12.23884799999819	2.037012858051434
-12.21964799999853	1.970980510388477
-12.20044799999842	1.93797634324607
-12.18124799999831	1.893962782596809
-12.1620479999982	2.059127698758053
-12.14284799999854	1.971076564045323
-12.12364799999843	1.861006642282822
-12.10444799999832	1.993143377887443
-12.08524799999822	2.070233145921745
-12.06604799999855	2.103285339856503
-12.04684799999844	2.070281172750166
-12.02764799999834	1.8941548899105
-12.00844799999823	1.861150722768089
-11.98924799999856	1.949249884309244
-11.97004799999846	1.872208143103363
-11.95084799999835	2.004344878707981
-11.93164799999824	2.114462827298905
-11.91244799999858	2.059439873142802
-11.89324799999847	1.960379344887144
-11.87404799999836	2.070497293478069
-11.85484799999825	1.993455552272192
-11.83564799999814	1.949441991622935
-11.81644799999848	2.026531759657233
-11.79724799999837	1.773339722197474
-11.77804799999826	2.015570392978812
-11.75884799999816	2.092660160977039
-11.73964799999849	1.850477517060201
-11.72044799999838	2.07068940079176
-11.70124799999828	2.037685233649353
-11.68204799999817	1.938624705429777
-11.6628479999985	1.993695686414305
-11.6436479999984	2.092804241462306
-11.62444799999829	2.037781287306199
-11.60524799999818	2.026795907213562
-11.58604799999852	2.048838707641469
-11.56684799999841	2.19198483675294
-11.5476479999983	2.14797127610368
-11.52844799999819	1.927807419236618
-11.50924799999853	2.026915974284615
-11.49004799999842	2.126024529332617
-11.47084799999831	1.971917033542721
-11.4516479999982	2.015978621020406
-11.43244799999854	1.938936879814522
-11.41324799999843	2.027036041355673
-11.39404799999832	2.170182170467144
-11.37484799999822	1.961027707070855
-11.35564799999855	1.950042326978217
-11.33644799999844	1.92804755337873
-11.31724799999834	1.972109140856412
-11.29804799999823	1.884058006107608
-11.27884799999856	1.91711020007844
-11.25964799999846	2.038237542176215
-11.24044799999835	1.972205194513258
-11.22124799999824	2.005257388448016
-11.20204799999858	1.961243827798755
-11.18284799999847	1.917230267149498
-11.16364799999836	1.88422610000709
-11.14444799999825	2.115447377281571
-11.12524799999814	2.060424423125467
-11.10604799999848	1.961363894869813
-11.08684799999837	1.829275186093616
-11.06764799999826	1.939393134684538
-11.04844799999816	2.038501689732539
-11.02924799999849	2.038525703146751
-11.01004799999838	1.972493355483791
-10.99084799999828	1.950498581848233
-10.97164799999817	1.939513201755596
-10.9524479999985	1.884490247563415
-10.9332479999984	1.99460819615434
-10.91404799999829	2.038669783632018
-10.89484799999818	1.983646829475911
-10.87564799999852	1.906605088270034
-10.85644799999841	2.071770004431271
-10.8372479999983	2.016747050275168
-10.81804799999819	1.873648947956044
-10.79884799999853	2.115879618737377
-10.77964799999842	2.159941206215059
-10.76044799999831	2.049871284452559
-10.7412479999982	2.049895297866771
-10.72204799999854	2.082947491837603
-10.70284799999843	1.961868176568249
-10.68364799999832	1.895835828905296
-10.66444799999822	1.884850448776585
-10.64524799999855	2.02799657792413
-10.62604799999844	1.950954836718249
-10.60684799999834	1.972997637182231
-10.58764799999823	2.094124979243932
-10.56844799999856	1.995064451024352
-10.54924799999846	1.973069677424864
-10.53004799999835	2.039150051916246
-10.51084799999824	1.984127097760139
-10.49164799999858	1.918094750061108
-10.47244799999847	1.94013755052509
-10.45324799999836	1.940161563939303
-10.43404799999825	2.00624193843068
-10.41484799999814	2.039294132401516
-10.39564799999848	2.083355719879195
-10.37644799999837	2.050351552736787
-10.35724799999826	2.072394353200769
-10.33804799999816	2.006362005501738
-10.31884799999849	1.973357838395401
-10.29964799999838	2.006410032330159
-10.28044799999828	2.028452832794145
-10.26124799999817	1.929392304574565
-10.2420479999985	1.907397530939007
-10.2228479999984	2.083571840607098
-10.20364799999829	2.182680395655099
-10.18444799999818	2.149676228512688
-10.16524799999852	2.116672061406351
-10.14604799999841	1.918526991516911
-10.1268479999983	1.962588578994593
-10.10764799999819	1.940593805395106
-10.08844799999853	1.918599031759545
-10.06924799999842	1.852566684096592
-10.05004799999831	2.061769174321306
-10.0308479999982	2.039774400685741
-10.01164799999854	2.050807807606803
-9.992447999998433	2.094869395084484
-9.973247999998325	2.00681826037175
-9.954047999998217	2.072898634899206
-9.934847999998553	2.094941435327118
-9.915647999998445	1.929824546030372
-9.896447999998337	1.907829772394815
-9.877247999998229	2.006938327442808
-9.858047999998565	2.117056276033733
-9.838847999998457	2.029005141321007
-9.819647999998349	1.973982187164896
-9.800447999998241	1.951987413529338
-9.781247999998577	1.963020820450397
-9.762047999998469	1.963044833864609
-9.742847999998361	1.963068847278818
-9.723647999998253	1.952083467186184
-9.704447999998145	1.930088693586697
-9.685247999998481	2.029197248634698
-9.666047999998373	2.06224944260553
-9.646847999998265	2.073282849526588
-9.627647999998157	1.853118992623453
-9.608447999998493	1.908189973607985
-9.589247999998385	1.963260954592509
-9.570047999998277	1.974294361549645
-9.550847999998169	2.172487458231435
-9.531647999998505	2.051408142962085
-9.512447999998397	1.908310040679039
-9.493247999998289	2.05145616979051
-9.474047999998181	2.062489576747646
-9.454847999998517	1.886363293871902
-9.435647999998409	1.820330946208942
-9.416447999998301	1.798336172573384
-9.397247999998193	1.941482301720929
-9.378047999998529	2.007562676212303
-9.358847999998421	1.974558509105969
-9.339647999998313	2.007610703040728
-9.320447999998205	2.172775619201972
-9.301247999998541	2.249865387236273
-9.282047999998433	2.073739104396604
-9.262847999998325	1.886603428014014
-9.243647999998217	1.842589867364757
-9.224447999998553	2.029773570575768
-9.205247999998445	2.0848445515603
-9.186047999998337	1.952755842784103
-9.166847999998229	1.963789249705161
-9.147647999998565	1.930785082598824
-9.128447999998457	1.952827883026736
-9.109247999998349	2.018908257554192
-9.090047999998241	2.05196045148895
-9.070847999998577	1.919871742712746
-9.051647999998469	2.007970904253898
-9.032447999998361	2.085060672288203
-9.013247999998253	2.041047111638946
-8.994047999998145	2.019052338039458
-8.974847999998481	1.997057564403897
-8.955647999998373	2.019100364867883
-8.936447999998265	2.085180739359261
-8.917247999998157	2.063185965759774
-8.898047999998493	1.86504089587033
-8.878847999998385	1.854055515777697
-8.859647999998277	1.953164070825698
-8.840447999998169	2.041263232366846
-8.821247999998505	1.986240278210739
-8.802047999998397	1.920207930511708
-8.782847999998289	2.019316485595783
-8.763647999998181	2.019340499009995
-8.744447999998517	1.920279970754341
-8.725247999998409	1.986360345281797
-8.706047999998301	2.030421932759479
-8.686847999998193	1.898333223983278
-8.667647999998529	1.97542299201758
-8.648447999998421	1.975447005431792
-8.629247999998313	1.942442838289381
-8.610047999998205	1.997513819273913
-8.590847999998541	2.008547226194971
-8.571647999998433	2.063618207215581
-8.552447999998325	1.865473137326134
-8.533247999998217	1.821459576676877
-8.514047999998553	1.997633886344971
-8.494847999998445	2.008667293266026
-8.475647999998337	2.008691306680238
-8.456447999998229	1.997705926587604
-8.437247999998565	1.953692365938347
-8.418047999998457	2.008763346922875
-8.398847999998349	1.975759179816538
-8.379647999998241	1.854679864547191
-8.360447999998133	1.975807206644962
-8.341247999998469	2.019868794122644
-8.322047999998361	1.953836446423613
-8.302847999998253	2.041935607964765
-8.283647999998145	2.108015982456143
-8.264447999998481	2.119049389413275
-8.245247999998373	1.964941893587305
-8.226047999998265	2.009003481064987
-8.206847999998157	1.987008707465503
-8.187647999998493	1.920976359766469
-8.168447999998385	1.865953405610362
-8.149247999998277	2.009099534721833
-8.130047999998169	2.009123548136045
-8.110847999998505	1.888044232866695
-8.091647999998397	1.965134000900996
-8.072447999998289	1.943139227301513
-8.053247999998181	1.943163240715725
-8.034047999998517	1.998234221700253
-8.014847999998409	1.976239448100766
-7.995647999998301	1.987272855021828
-7.976447999998193	2.020325048992664
-7.957247999998529	1.833189372610067
-7.938047999998421	1.877250960087748
-7.918847999998313	2.031406482742143
-7.899647999998205	2.020421102649509
-7.880447999998541	2.031454509570564
-7.861247999998433	1.921384587808064
-7.842047999998325	1.91039920771543
-7.822847999998217	2.042535943320051
-7.803647999998553	2.075588137290879
-7.784447999998445	2.141668511782261
-7.765247999998337	2.130683131689623
-7.746047999998229	2.053641390483743
-7.726847999998565	2.141740552024894
-7.707647999998457	2.229839713566045
-7.688447999998349	2.075732217776149
-7.669247999998241	1.976671689556573
-7.650047999998133	1.877611161300919
-7.630847999998469	1.976719716384994
-7.611647999998361	2.042800090876375
-7.592447999998253	2.042824104290584
-7.573247999998145	1.888716608464614
-7.554047999998481	1.94378758948522
-7.534847999998373	2.031886751026371
-7.515647999998265	2.053929551454279
-7.496447999998157	1.987897203791323
-7.477247999998493	1.976911823698685
-7.458047999998385	1.943907656556274
-7.438847999998277	1.943931669970486
-7.419647999998169	1.877899322271455
-7.400447999998505	1.965998483812607
-7.381247999998397	1.966022497226819
-7.362047999998289	2.043112265261121
-7.342847999998181	2.131211426802272
-7.323647999998517	1.977103931012376
-7.304447999998409	1.999146731440284
-7.285247999998301	2.032198925411117
-7.266047999998193	1.922129003648616
-7.246847999998529	1.955181197619452
-7.227647999998421	1.955205211033661
-7.208447999998313	1.933210437434173
-7.189247999998205	2.043328385989024
-7.170047999998541	1.966286644783144
-7.150847999998433	2.054385806324295
-7.131647999998325	2.219550722485536
-7.112447999998217	2.120490194265959
-7.093247999998553	2.032439059553233
-7.074047999998445	2.043472466474291
-7.054847999998337	2.021477692874807
-7.035647999998229	2.153614428443351
-7.016447999998565	2.175657228907333
-6.997247999998457	1.999530946067667
-6.978047999998349	1.95551738541841
-6.958847999998241	1.977560185882392
-6.939647999998133	1.911527838183365
-6.920447999998469	1.977608212710813
-6.901247999998361	2.010660406645571
-6.882047999998253	2.043712600616407
-6.862847999998145	1.94465207239683
-6.843647999998481	1.922657298761265
-6.824447999998373	2.05479403436589
-6.805247999998265	2.010780473716629
-6.786047999998157	2.032823274180615
-6.766847999998493	2.054866074608523
-6.747647999998385	2.164984023199448
-6.728447999998277	2.098951675500417
-6.709247999998169	1.878787818597274
-6.690047999998505	1.812755470934321
-6.670847999998397	1.966910993552638
-6.651647999998289	2.044000761586944
-6.632447999998181	1.900902659303898
-6.613247999998517	1.955973640288425
-6.594047999998409	1.989025834259257
-6.574847999998301	1.98904984767347
-6.555647999998193	2.077149009214617
-6.536447999998529	2.132219990199149
-6.517247999998421	2.26435672580377
-6.498047999998313	2.176305591091043
-6.478847999998205	2.088254456378313
-6.459647999998541	1.967175141108963
-6.440447999998433	1.978208548066099
-6.421247999998325	1.956213774430538
-6.402047999998217	1.967247181351596
-6.382847999998553	2.044336949385901
-6.363647999998445	2.253539439610615
-6.344447999998337	2.187507091911585
-6.325247999998229	2.022390202614839
-6.306047999998565	2.044433003042747
-6.286847999998457	2.022438229443263
-6.267647999998349	2.110537390948333
-6.248447999998241	2.154598978426015
-6.229247999998133	2.055538450206442
-6.210047999998469	2.033543676606955
-6.190847999998361	2.022558296514318
-6.171647999998253	2.220751393196104
-6.152447999998145	2.077653290913058
-6.133247999998481	2.011620943214027
-6.114047999998373	2.110729498262025
-6.094847999998265	2.055706544105921
-6.075647999998157	2.088758738076753
-6.056447999998493	2.154839112568131
-6.037247999998385	2.055778584348555
-6.018047999998277	1.956718056128978
-5.998847999998169	1.824629347352778
-5.979647999998505	1.967775476464245
-5.960447999998397	1.989818276928231
-5.941247999998289	2.033879864405913
-5.922047999998181	2.11096963240414
-5.902847999998517	1.934843349600549
-5.883647999998409	2.033951904648546
-5.864447999998301	1.989938343999289
-5.845247999998193	1.956934176856882
-5.826047999998529	2.034023944891179
-5.806847999998421	2.210198254559274
-5.787647999998313	2.133156513353393
-5.768447999998205	2.111161739717831
-5.749247999998541	2.067148179104648
-5.730047999998433	2.012125224912463
-5.710847999998325	2.100224386453619
-5.691647999998217	2.111257793374677
-5.672447999998553	2.133300593838659
-5.653247999998445	2.144334000759722
-5.634047999998337	2.089311046603615
-5.614847999998229	2.089335060017827
-5.595647999998565	2.034312105861716
-5.576447999998457	2.045345512782778
-5.557247999998349	2.10041649376731
-5.538047999998241	2.078421720167823
-5.518847999998133	2.100464520595731
-5.499647999998469	2.100488534009943
-5.480447999998361	2.100512547424155
-5.461247999998253	2.001452019204579
-5.442047999998145	1.924410277998695
-5.422847999998481	1.935443684955831
-5.403647999998373	2.144646175144471
-5.384447999998265	2.166688975608453
-5.365247999998157	2.034600266832253
-5.346047999998493	1.891502164513133
-5.326847999998385	1.880516784420495
-5.307647999998277	1.968615945961647
-5.288447999998169	2.111762075073114
-5.269247999998505	2.05673912091701
-5.250047999998397	2.045753740824373
-5.230847999998289	2.089815328302051
-5.211647999998181	2.078829948209414
-5.192447999998517	2.02380699405331
-5.173247999998409	2.001812220417749
-5.154047999998301	2.034864414388577
-5.134847999998193	1.957822673182701
-5.115647999998529	1.8257339644065
-5.096447999998421	1.836767371327563
-5.077247999998313	1.935875926411634
-5.058047999998205	1.935899939825847
-5.038847999998541	2.090055462444167
-5.019647999998433	2.013013721238286
-5.000447999998325	1.980009554131949
-4.981247999998217	2.0901275026868
-4.962047999998553	2.01308576148092
-4.942847999998445	1.969072200831659
-4.923647999998337	1.925058640182402
-4.904447999998229	1.991139014709857
-4.885247999998565	2.079238176251009
-4.866047999998457	2.013205828551978
-4.846847999998349	2.156351957663445
-4.827647999998241	2.211422938684054
-4.808447999998133	2.090343623414704
-4.789247999998469	1.936236127624804
-4.770047999998361	1.892222566939473
-4.750847999998253	1.870227793339986
-4.731647999998145	1.991355135437761
-4.712447999998481	1.892294607182106
-4.693247999998373	1.958374981709562
-4.674047999998265	1.980417782173544
-4.654847999998157	2.046498156664926
-4.635647999998493	2.057531563585984
-4.616447999998385	2.101593151063666
-4.597247999998277	2.112626557984724
-4.578047999998169	1.914481488131363
-4.558847999998505	1.914505501545571
-4.539647999998397	1.88150133440316
-4.520447999998289	2.002628676500935
-4.501247999998181	2.057699657485467
-4.482047999998517	1.925610948709263
-4.462847999998409	2.024719503793342
-4.443647999998301	2.002724730157781
-4.424447999998193	1.9256829889519
-4.405247999998529	1.925707002366108
-4.386047999998421	1.925731015780321
-4.366847999998313	2.002820783814626
-4.347647999998205	2.013854190735681
-4.328447999998541	1.947821843072728
-4.309247999998433	1.99188343055041
-4.290047999998325	2.057963805041791
-4.270847999998217	2.102025392519473
-4.251647999998553	2.113058799440528
-4.232447999998445	2.091064025841044
-4.213247999998337	2.014022284635164
-4.194047999998229	2.014046298049372
-4.174847999998565	2.124164246640297
-4.155647999998457	2.179235227624829
-4.136447999998349	2.080174699405252
-4.117247999998241	2.014142351706218
-4.098047999998133	1.860034855916326
-4.078847999998469	2.014190378534642
-4.059647999998361	2.058251966012328
-4.040447999998253	1.992219618349367
-4.021247999998145	1.91517787714349
-4.002047999998481	1.904192497050853
-3.982847999998373	1.915225903971915
-3.963647999998265	1.948278097942743
-3.944447999998157	2.025367865977049
-3.925247999998493	2.036401272898107
-3.906047999998385	2.02541589280547
-3.886847999998277	2.113515054310544
-3.867647999998169	2.003445132584121
-3.848447999998506	2.003469145998333
-3.829247999998397	2.025511946462319
-3.810047999998289	2.0145265663336
-3.790847999998181	2.047578760304436
-3.771647999998518	1.93750883857801
-3.75244799999841	2.124692541752946
-3.733247999998301	1.99260383297675
-3.714047999998193	2.069693601011055
-3.69484799999853	2.080727007932114
-3.675647999998422	2.036713447282853
-3.656447999998313	2.058756247710765
-3.637247999998205	1.948686325984338
-3.618047999998542	1.948710339398551
-3.598847999998434	1.926715565762986
-3.579647999998326	1.959767759733821
-3.560447999998217	1.981810560197804
-3.541247999998554	2.036881541182336
-3.522047999998446	2.102961915673713
-3.502847999998338	2.06995774856738
-3.483647999998229	2.169066303615381
-3.464447999998566	2.191109104043286
-3.445247999998458	2.092048575823709
-3.42604799999835	2.037025621667602
-3.406847999998242	1.970993273968571
-3.387647999998133	2.092120616066346
-3.36844799999847	1.993060087846766
-3.349247999998362	2.026112281817602
-3.330047999998254	1.949070540611721
-3.310847999998145	1.938085160519083
-3.291647999998482	2.037193715567081
-3.272447999998374	2.081255303044763
-3.253247999998266	2.004213561838886
-3.234047999998158	1.883134246569536
-3.214847999998494	1.872148866476894
-3.195647999998386	2.026304389131293
-3.176447999998278	1.993300221988882
-3.15724799999817	2.169474531656972
-3.138047999998506	2.125460971007711
-3.118847999998398	2.037409836294984
-3.09964799999829	2.07046203026582
-3.080447999998182	2.081495437186875
-3.061247999998518	2.004453695980998
-3.04204799999841	1.949430741824891
-3.022847999998302	1.83936082006239
-3.003647999998194	1.982506949209931
-2.98444799999853	2.114643684778478
-2.965247999998422	2.191733452812784
-2.946047999998314	2.191757466226996
-2.926847999998206	2.136734512070885
-2.907647999998542	2.070702164407932
-2.888447999998434	2.070726177822145
-2.869247999998326	1.98267504310941
-2.850047999998218	1.88361451485376
-2.830847999998554	2.125845185635094
-2.811647999998446	2.092841018492686
-2.792447999998338	1.971761703223336
-2.77324799999823	1.905729355560379
-2.754047999998566	1.949790943038061
-2.734847999998458	1.971833743465969
-2.71564799999835	1.938829576359632
-2.696447999998242	1.97188177029439
-2.677247999998134	2.026952751315
-2.65804799999847	2.071014338792681
-2.638847999998362	2.181132287347525
-2.619647999998254	2.148128120205118
-2.600447999998146	2.060076985492391
-2.581247999998482	2.060100998906603
-2.562047999998374	2.093153192877431
-2.542847999998266	1.895008122987992
-2.523647999998158	1.939069710501748
-2.504447999998494	1.95010311742281
-2.485247999998386	2.082239853027427
-2.466047999998278	2.093273259948489
-2.44684799999817	2.192381814996491
-2.427647999998506	2.082311893270061
-2.408447999998398	2.01627954557103
-2.38924799999829	2.104378707112185
-2.370047999998182	2.082383933512697
-2.350847999998518	2.027360979356594
-2.33164799999841	2.038394386277649
-2.312447999998302	2.049427793198711
-2.293247999998194	1.895320297372741
-2.27404799999853	2.005438245963663
-2.254847999998422	1.884358930694312
-2.235647999998314	1.77428900896789
-2.216447999998206	1.928444531586206
-2.197247999998542	1.917459151493569
-2.178047999998434	1.983539526021021
-2.158847999998326	2.093657474575872
-2.139647999998218	2.082672094483235
-2.120447999998554	2.126733681960912
-2.101247999998446	2.159785875895671
-2.082047999998338	1.972650199549155
-2.06284799999823	2.005702393519991
-2.043647999998566	2.104810948567988
-2.024447999998458	2.016759813855258
-2.00524799999835	1.950727466192305
-1.986047999998242	1.939742086099667
-1.966847999998134	1.862700344893786
-1.94764799999847	1.917771325878318
-1.928447999998362	2.071926848532713
-1.909247999998254	2.049932074897152
-1.890047999998146	2.027937301297664
-1.870847999998482	2.060989495232422
-1.851647999998374	2.083032295696404
-1.832447999998266	2.149112670187782
-1.813247999998158	2.160146077108841
-1.794047999998494	2.039066761875568
-1.774847999998386	1.851931085492978
-1.755647999998278	1.940030247070204
-1.73644799999817	1.951063653991262
-1.717247999998506	1.896040699799081
-1.698047999998398	1.995149254883157
-1.67884799999829	1.973154481247592
-1.659647999998182	1.973178494661804
-1.640447999998518	2.050268262696109
-1.62124799999841	1.907170160413063
-1.602047999998302	1.995269321954211
-1.582847999998194	2.127406057558832
-1.56364799999853	2.028345529339259
-1.544447999998422	1.929285001083605
-1.525247999998314	1.885271440434344
-1.506047999998206	2.006398782532119
-1.486847999998542	2.0504603700098
-1.467647999998434	1.97341862880392
-1.448447999998326	1.7862829524574
-1.429247999998218	1.786306965871613
-1.410047999998554	2.083584604223266
-1.390847999998446	1.973514682460762
-1.371647999998338	2.039595056988217
-1.35244799999823	2.160722399049914
-1.333247999998566	2.149737018957281
-1.314047999998458	2.050676490737704
-1.29484799999835	1.885559601404881
-1.275647999998242	1.775489679678458
-1.256447999998134	1.830560660662986
-1.23724799999847	2.017744363837922
-1.218047999998362	1.984740196731589
-1.198847999998254	1.984764210145801
-1.179647999998146	2.028825797623487
-1.160447999998482	1.885727695304359
-1.141247999998374	1.940798676324965
-1.122047999998266	1.995869657309497
-1.102847999998158	2.061950031800878
-1.083647999998494	2.083992832264857
-1.064447999998386	2.084016845679069
-1.045247999998278	1.962937530409723
-1.02604799999817	1.929933363267312
-1.006847999998506	2.029041918351387
-0.9876479999983978	1.974018964159202
-0.9684479999982898	1.941014797052869
-0.9492479999981818	1.863973055846992
-0.9300479999985178	1.808950101654807
-0.9108479999984098	1.996133804865821
-0.8916479999983018	1.908082670153095
-0.8724479999981938	1.919116077074157
-0.8532479999985298	2.073271599728548
-0.8340479999984218	2.040267432586137
-0.8148479999983138	1.996253871936879
-0.7956479999982058	1.897193343681225
-0.7764479999985419	1.919236144145211
-0.7572479999984338	1.996325912179512
-0.7380479999983258	1.996349925593725
-0.7188479999982178	2.106467874148576
-0.6996479999985539	2.029426132978769
-0.6804479999984459	1.930365604723115
-0.6612479999983378	2.018464766264267
-0.6420479999982298	1.985460599157929
-0.6228479999985659	1.941447038508672
-0.6036479999984579	2.0185368065069
-0.5844479999983498	1.908466884780477
-0.5652479999982418	1.963537865765005
-0.5460479999981338	1.985580666228987
-0.5268479999984699	1.809454383353247
-0.5076479999983619	1.820487790310384
-0.4884479999982538	1.897577558308607
-0.4692479999981458	1.963657932836063
-0.4500479999984819	1.963681946250275
-0.4308479999983739	2.0737998948412
-0.4116479999982658	2.172908449889198
-0.3924479999981578	1.941735199479209
-0.3732479999984939	1.875702851780178
-0.3540479999983859	2.051877161448269
-0.3348479999982779	2.007863600799011
-0.3156479999981698	1.897793679036511
-0.2964479999985059	1.974883447070813
-0.2772479999983979	1.919860492914709
-0.2580479999982899	1.985940867442157
-0.2388479999981818	2.173124570617102
-0.2196479999985179	2.096082829411221
-0.2004479999984099	1.975003514141867
-0.1812479999983019	1.997046314605853
-0.1620479999981939	2.151201837224173
-0.1428479999985299	2.019113128447974
-0.1236479999984219	2.052165322418805
-0.1044479999983139	1.887048433085986
-0.08524799999820587	1.909091233549972
-0.06604799999854194	2.019209182104819
-0.04684799999843392	2.074280163125425
-0.0276479999983259	2.085313570046483
-0.008447999998217881	1.920196680713667
0.01075200000144605	3.780808198300465
0.02995200000155407	3.681747670080885
0.04915200000166209	3.714799864051721
0.06835200000177011	3.9900587153536
0.08755200000143404	3.913016974147716
0.1067520000015421	3.968087955168325
0.1259520000016501	3.924074394519064
0.1451520000017581	3.913089014390353
0.1643520000018661	3.979169388917808
0.18355200000153	4.001212189345717
0.2027520000016381	3.94618923518961
0.2219520000017461	3.858138100476883
0.2411520000018541	3.68201181763721
0.260352000001518	3.81414855324183
0.2795520000016261	3.946285288846455
0.2987520000017341	3.902271728197198
0.3179520000018421	3.979361496231499
0.337152000001506	4.089479444786347
0.356352000001614	4.03445649063024
0.3755520000017221	3.902367781854044
0.3947520000018301	3.946429369331722
0.413952000001494	3.858378234618995
0.433152000001602	3.759317706399418
0.4523520000017101	3.770351113320477
0.4715520000018181	3.803403307291309
0.490752000001482	3.913521255846156
0.50995200000159	3.957582843323838
0.529152000001698	3.979625643787824
0.5483520000018061	3.935612083138563
0.56755200000147	3.935636096552775
0.586752000001578	3.957678896980684
0.605952000001686	4.089815632585308
0.6251520000017941	4.023783284922348
0.644352000001458	3.869675789096378
0.663552000001566	3.946765557130683
0.682752000001674	3.990827144608361
0.701952000001782	3.902776009895635
0.721152000001446	3.726649727055965
0.740352000001554	3.671626772899858
0.759552000001662	3.69366957332777
0.77875200000177	3.726721767298598
0.797952000001434	3.79280214178998
0.817152000001542	3.869891909824281
0.83635200000165	3.891934710288264
0.855552000001758	3.748836607969143
0.874752000001866	4.002076672257328
0.89395200000153	3.880997357024051
0.913152000001638	3.88102137043826
0.932352000001746	4.013158106042884
0.951552000001854	4.002172725914173
0.970752000001518	3.96916855880784
0.989952000001626	3.925154998158575
1.009152000001734	3.947197798586487
1.028352000001842	3.826118483317136
1.047552000001506	3.958255218921757
1.066752000001614	3.914241658272497
1.085952000001722	3.892246884673013
1.10515200000183	3.881261504580375
1.124352000001494	3.815229156881341
1.143552000001602	3.837271957309253
1.16275200000171	3.947389905900178
1.181952000001818	3.892366951744071
1.201152000001482	3.947437932728603
1.22035200000159	3.804339830445553
1.239552000001698	3.694269908683052
1.258752000001806	3.892463005400916
1.27795200000147	3.95854337989229
1.297152000001578	3.892511032229337
1.316352000001686	3.8815256521367
1.335552000001794	4.002652994198401
1.354752000001458	4.002677007612609
1.373952000001566	3.87058829883641
1.393152000001674	3.903640492807245
1.412352000001782	3.958711473791773
1.431552000001446	3.881669732621966
1.450752000001554	3.793618597873166
1.469952000001662	3.848689578893771
1.48915200000177	3.716600870117575
1.508352000001434	3.881765786278812
1.527552000001542	3.804724045072935
1.54675200000165	3.782729271437374
1.565952000001758	2.054278502869409
1.585152000001866	2.087330696840237
1.60435200000153	2.153411071331619
1.623552000001638	2.010312969048572
1.642752000001746	1.988318195449085
1.661952000001854	2.032379782926767
1.681152000001518	2.043413189847826
1.700352000001626	1.933343268085325
1.719552000001734	2.065480003689946
1.738752000001842	2.021466443040685
1.757952000001506	2.021490456454897
1.777152000001614	2.054542650425733
1.796352000001722	2.087594844396565
1.81555200000183	1.966515529127215
1.834752000001494	1.977548936048274
1.853952000001602	2.098676278146049
1.87315200000171	2.065672111003637
1.892352000001818	1.977620976290907
1.911552000001482	1.966635596198273
1.93075200000159	2.010697183675955
1.949952000001698	1.999711803583314
1.969152000001806	1.955698242934057
1.98835200000147	1.988750436904889
2.007552000001578	2.09886838545974
2.026752000001686	2.087883005367098
2.045952000001794	1.889737935477659
2.065152000001458	1.878752555385022
2.084352000001566	2.03290807803942
2.103552000001674	2.098988452530794
2.122752000001782	2.132040646501626
2.141952000001446	2.032980118282053
2.161152000001554	1.999975951139638
2.180352000001662	1.889906029377138
2.19955200000177	1.955986403904593
2.218752000001434	2.044085565445745
2.237952000001542	2.099156546430276
2.25715200000165	2.055142985781016
2.276352000001758	2.011129425131758
2.295552000001866	2.011153438545971
2.31475200000153	2.055215026023649
2.333952000001638	1.934135710754299
2.353152000001746	1.912140937154815
2.372352000001854	1.989230705189117
2.391552000001518	1.945217144539856
2.410752000001626	1.989278732017538
2.429952000001734	1.934255777825357
2.449152000001842	2.066392513429981
2.468352000001506	2.05540713333734
2.487552000001614	2.110478114321872
2.506752000001722	2.033436373152069
2.52595200000183	1.956394631946188
2.545152000001494	1.813296529627064
2.564352000001602	1.923414478217989
2.58355200000171	1.967476065695671
2.602752000001818	2.033556440223127
2.621952000001482	2.044589847144182
2.64115200000159	1.912501138367985
2.660352000001698	1.912525151782198
2.679552000001806	1.846492804083167
2.69875200000147	1.989638933230708
2.717952000001578	2.00067234015177
2.737152000001686	2.033724534122606
2.756352000001794	1.967692186423571
2.775552000001458	1.956706806330934
2.794752000001566	2.000768393808615
2.813952000001674	2.066848768299997
2.833152000001782	2.066872781714209
2.852352000001446	1.846708924811066
2.871552000001554	1.956826873401992
2.890752000001662	2.188048150640401
2.90995200000177	2.14403458999114
2.929152000001434	2.033964668264718
2.948352000001542	2.03398868167893
2.96755200000165	1.92391875991643
2.986752000001758	1.846877018710545
3.005952000001866	1.868919819174531
3.02515200000153	2.023075341792848
3.044352000001638	2.067136929270534
3.063552000001746	1.93504822049433
3.082752000001854	1.880025266338223
3.101952000001518	2.199321691703576
3.121152000001626	2.01218601535706
3.140352000001734	1.957163061200949
3.159552000001842	2.001224648678631
3.178752000001506	2.012258055599693
3.197952000001614	1.924206920886963
3.217152000001722	1.957259114857795
3.23635200000183	1.858198586602144
3.255552000001494	1.95730714168622
3.274752000001602	1.968340548607282
3.29395200000171	1.880289413894547
3.313152000001818	2.001416755992322
3.332352000001482	1.935384408293292
3.35155200000159	1.9354084217075
3.370752000001698	2.001488796234955
3.389952000001806	1.968484629092548
3.40915200000147	2.089611971190319
3.428352000001578	2.078626591097682
3.447552000001686	1.990575456384951
3.466752000001794	1.891514928129301
3.485952000001458	2.001632876720222
3.505152000001566	2.045694464197904
3.524352000001674	1.968652722992027
3.543552000001782	2.100789458596648
3.562752000001446	1.924663175756982
3.581952000001554	1.968724763234661
3.601152000001662	1.935720596092249
3.62035200000177	1.891707035442992
3.639552000001434	1.968796803477294
3.658752000001542	1.990839603941276
3.67795200000165	2.133985733052747
3.697152000001758	2.06795338535372
3.716352000001866	2.023939824704458
3.73555200000153	1.946898083534652
3.754752000001638	1.97995027746941
3.773952000001746	2.090068226060335
3.793152000001854	1.991007697840755
3.812352000001518	1.935984743648574
3.831552000001626	2.167206020886984
3.850752000001734	2.244295788921289
3.869952000001842	2.134225867194863
3.889152000001506	2.024155945432359
3.908352000001614	2.112255106973514
3.927552000001722	2.145307300944346
3.94675200000183	2.024227985674992
3.965952000001494	2.068289573152677
3.985152000001602	2.123360554137205
4.00435200000171	1.980262451854159
4.023552000001818	1.892211317141429
4.042752000001482	1.991319872225504
4.06195200000159	2.101437820780355
4.081152000001698	2.233574556384976
4.100352000001806	1.969373125418367
4.11955200000147	1.95838774532573
4.138752000001578	2.013458726310262
4.157952000001686	1.991463952710774
4.177152000001794	2.002497359631833
4.196352000001458	1.925455618425956
4.215552000001566	2.002545386460257
4.234752000001674	1.914494251747527
4.253952000001782	2.013602806795528
4.273152000001446	2.09069257482983
4.292352000001554	2.035669620673727
4.311552000001662	1.914590305404376
4.33075200000177	2.013698860452374
4.349952000001434	2.112807415500375
4.369152000001542	2.057784461344268
4.38835200000165	2.013770900695007
4.407552000001758	1.92571976598228
4.426752000001866	1.991800140509732
4.44595200000153	2.079899302050887
4.465152000001638	2.024876347858699
4.484352000001746	2.024900361272911
4.503552000001854	2.17905588392731
4.522752000001518	2.179079897341518
4.541952000001626	2.157085123705957
4.561152000001734	2.13509035010647
4.580352000001842	1.947954673759954
4.599552000001506	1.981006867694712
4.618752000001614	2.047087242222164
4.637952000001722	2.003073681572906
4.65715200000183	2.113191630127758
4.676352000001494	2.190281398162055
4.695552000001602	1.97011754125892
4.71475200000171	1.882066406546189
4.733952000001818	1.948146781073645
4.753152000001482	1.915142613931234
4.77235200000159	2.003241775472385
4.791552000001698	2.058312756456917
4.810752000001806	2.135402524491218
4.82995200000147	2.201482898982596
4.849152000001578	2.0693941902064
4.868352000001686	1.959324268479974
4.887552000001794	2.058432823527975
4.906752000001458	2.047447443435334
4.925952000001566	1.992424489279227
4.945152000001674	2.113551831340927
4.964352000001782	1.992472516107651
4.983552000001445	1.97047774247209
5.002752000001554	2.047567510506392
5.021952000001662	2.069610310934304
5.04115200000177	1.970549782714727
5.060352000001433	2.036630157242179
5.079552000001542	2.080691744719861
5.09875200000165	1.904565461844117
5.117952000001758	1.83853311418116
5.137152000001866	1.970669849785781
5.156352000001529	2.014731437263463
5.175552000001638	2.091821205297765
5.194752000001746	2.135882792775447
5.213952000001854	2.058841051569566
5.233152000001517	2.058865064983778
5.252352000001625	2.13595483301808
5.271552000001734	2.191025814002608
5.290752000001842	2.025908924669788
5.309952000001505	2.036942331626928
5.329152000001613	1.959900590421047
5.348352000001722	2.036990358455353
5.36755200000183	2.059033158883257
5.386752000001493	2.026028991740846
5.405952000001601	1.904949676471499
5.425152000001709	1.915983083428632
5.444352000001818	2.103166786603572
5.463552000001481	2.147228374081254
5.482752000001589	2.026149058811904
5.501952000001697	2.026173072226113
5.521152000001806	2.037206479183252
5.540352000001469	1.883098983357279
5.559552000001577	2.059273293025373
5.578752000001685	1.982231551819489
5.597952000001793	1.993264958776625
5.617152000001457	1.905213824027824
5.636352000001565	2.114416314252538
5.655552000001673	2.070402753603277
5.674752000001781	1.960332831876851
5.693952000001445	2.026413206368229
5.713152000001553	2.026437219782437
5.732352000001661	2.114536381323592
5.751552000001769	2.015475853104016
5.770752000001433	1.960452898947909
5.789952000001541	1.971486305868971
5.809152000001649	1.96050092577633
5.828352000001757	1.971534332697392
5.847552000001865	2.015595920175074
5.866752000001529	1.905525998412569
5.885952000001637	1.971606372940025
5.905152000001745	2.092733715037796
5.924352000001853	2.004682580325069
5.943552000001517	1.971678413182658
5.962752000001625	1.850599097913308
5.981952000001733	1.86163250483437
6.001152000001841	1.861656518248582
6.020352000001505	1.960765073332654
6.039552000001613	1.971798480253716
6.058752000001721	2.004850674224548
6.077952000001829	1.949827720068441
6.097152000001493	2.103983242686758
6.116352000001601	2.14804483016444
6.135552000001709	2.015956121388244
6.154752000001817	1.916895593168667
6.173952000001481	1.938938393596572
6.193152000001589	2.071075129201196
6.212352000001697	2.005042781538239
6.231552000001805	1.83992589220542
6.250752000001469	2.06013777593698
6.269952000001577	2.104199363414662
6.289152000001685	2.016148228701935
6.308352000001793	1.917087700482355
6.327552000001457	2.005186862023506
6.346752000001565	2.038239055994342
6.365952000001673	2.038263069408554
6.385152000001781	1.88415557358258
6.404352000001445	1.79610443886985
6.423552000001553	1.818147239297762
6.442752000001661	1.950283974938457
6.461952000001769	2.137467678113393
6.481152000001433	2.115472904477836
6.500352000001541	2.01641237625826
6.519552000001649	1.961389422102152
6.538752000001757	2.038479190136454
6.557952000001865	1.89538108781733
6.577152000001529	1.862376920674923
6.596352000001637	2.060570017392787
6.615552000001745	2.115640998377315
6.634752000001853	1.884467747967326
6.653952000001517	1.983576303015327
6.673152000001625	1.983600316429539
6.692352000001733	2.038671297450145
6.711552000001841	2.071723491384903
6.730752000001505	2.03871932427857
6.749952000001613	1.972686976579535
6.769152000001721	1.972710989993748
6.788352000001829	2.082828938584673
6.807552000001493	2.170928100089746
6.826752000001601	2.071867571870174
6.845952000001709	2.104919765841002
6.865152000001817	2.027878024635121
6.884352000001481	1.961845676972168
6.903552000001589	1.906822722779983
6.922752000001697	2.049968851927528
6.941952000001805	2.005955291278271
6.961152000001469	2.094054452819422
6.980352000001577	2.1381160402971
6.999552000001685	1.939970970407661
7.018752000001793	1.873938622744708
7.037952000001457	2.006075358349325
7.057152000001565	1.896005436586825
7.076352000001673	1.896029450001037
7.095552000001781	2.105231940225751
7.114752000001445	1.962133837942705
7.133952000001553	2.094270573547322
7.153152000001661	2.083285193454688
7.172352000001769	2.017252845755658
7.191552000001433	2.006267465663016
7.210752000001541	1.87417875688682
7.229952000001649	1.973287311934821
7.249152000001757	2.006339505905653
7.268352000001865	2.061410486890185
7.287552000001529	2.02840631974777
7.306752000001637	2.028430333161983
7.325952000001745	2.138548281752908
7.345152000001853	2.226647443294059
7.364352000001517	2.01749297989777
7.383552000001625	1.995498206298282
7.402752000001733	2.061578580789664
7.421952000001841	2.061602594203876
7.441152000001505	1.929513885427676
7.460352000001613	2.017613046968828
7.479552000001721	2.039655847432813
7.498752000001829	1.962614106226929
7.517952000001493	2.028694480718307
7.537152000001601	2.094774855245762
7.556352000001709	2.050761294596505
7.575552000001817	2.039775914503868
7.594752000001481	2.017781140868307
7.613952000001589	2.039823941332293
7.633152000001697	1.984800987140108
7.652352000001805	2.050881361667559
7.671552000001469	2.127971129665787
7.690752000001577	2.216070291206942
7.709952000001685	1.962878253783257
7.729152000001793	1.962902267197466
7.748352000001457	1.951916887104828
7.767552000001565	1.940931506976117
7.786752000001673	1.929946126883479
7.805952000001781	2.128139223565266
7.825152000001445	2.161191417536102
7.844352000001553	2.084149676366299
7.863552000001661	2.062154902730738
7.882752000001769	2.029150735588323
7.901952000001433	2.018165355495689
7.921152000001541	2.11727391054369
7.940352000001649	2.150326104514519
7.959552000001757	2.040256182788096
7.978752000001865	2.018261409152534
7.997952000001529	2.007276029059897
8.017152000001637	1.963262468410636
8.036352000001745	1.974295875331698
8.055552000001853	1.99633867579568
8.074752000001517	1.996362689209889
8.093952000001625	2.07345245720812
8.113152000001733	1.919344961418225
8.132352000001841	1.820284433162574
8.151552000001505	1.87535541418318
8.170752000001613	2.117586084928436
8.189952000001721	2.029534950215705
8.209152000001829	1.985521389566448
8.228352000001493	2.073620551107599
8.247552000001601	2.029606990458338
8.266752000001709	1.996602823352005
8.285952000001817	1.908551688603204
8.305152000001481	2.095735391814215
8.324352000001589	2.084750011721581
8.343552000001697	2.150830386212959
8.362752000001805	2.062779251500232
8.381952000001469	1.952709329773802
8.401152000001577	2.018789704265183
8.420352000001685	2.084870078792639
8.439552000001793	2.239025601410956
8.458752000001457	2.239049614825165
8.477952000001565	2.040904544971803
8.497152000001673	2.029919164843088
8.516352000001781	2.040952571800227
8.535552000001445	1.82078871486101
8.554752000001553	1.875859695881616
8.573952000001661	1.963958857422768
8.593152000001769	1.941964083787206
8.612352000001433	2.052082032378128
8.631552000001541	2.01907786523572
8.650752000001649	2.052130059206553
8.669952000001757	1.997107105050445
8.689152000001865	1.820980822174702
8.708352000001529	1.743939081004895
8.727552000001637	1.898094603623216
8.746752000001745	1.953165584643821
8.765952000001853	2.052274139691819
8.785152000001517	2.030279366056257
8.804352000001625	2.085350347076867
8.823552000001733	2.23950586969518
8.842752000001841	2.239529883109392
8.861952000001505	2.173497535410362
8.881152000001613	2.096455794240559
8.900352000001721	2.074461020605001
8.919552000001829	1.953381705371721
8.938752000001493	2.008452686356253
8.957952000001601	2.063523667340785
8.977152000001709	1.975472532628054
8.996352000001817	2.052562300662356
9.015552000001481	2.030567527026795
9.034752000001589	1.942516392314068
9.053952000001697	1.99758737333467
9.073152000001805	1.887517451572169
9.092352000001469	1.986626006620171
9.111552000001577	1.964631233020683
9.130752000001685	1.997683426991515
9.149952000001793	2.008716833912577
9.169152000001457	2.074797208403959
9.188352000001565	2.107849402374791
9.207552000001673	2.06383584172553
9.226752000001781	2.030831674583119
9.245952000001445	2.030855687997331
9.265152000001553	2.041889094954468
9.284352000001661	1.964847353748587
9.303552000001769	1.942852580113025
9.322752000001433	2.09700810276742
9.341952000001541	2.119050903195328
9.361152000001649	1.953934013898583
9.380352000001757	2.064051962453433
9.399552000001865	2.108113549931116
9.418752000001529	2.009053021711535
9.437952000001637	1.932011280505658
9.457152000001745	2.053138622603429
9.476352000001853	1.954078094383853
9.495552000001517	2.009149075368381
9.514752000001625	2.042201269339217
9.533952000001733	2.042225282753429
9.553152000001841	1.987202328561244
9.572352000001505	2.053282703088696
9.591552000001613	2.031287929453135
9.610752000001721	2.020302549360501
9.629952000001829	1.899223234091151
9.649152000001493	1.910256641012209
9.668352000001601	1.998355802589435
9.687552000001709	1.888285880826934
9.706752000001817	1.800234746114207
9.725952000001481	1.998427842832068
9.745152000001589	1.96542367568966
9.764352000001697	1.82232557337054
9.783552000001805	2.031528063595251
9.802752000001469	2.108617831629552
9.821952000001577	2.064604270980295
9.841152000001685	1.998571923317338
9.860352000001793	2.020614723745247
9.879552000001457	2.185779639906491
9.898752000001565	2.042681537623445
9.917952000001673	1.976649189924414
9.937152000001781	2.130804712542731
9.956352000001445	2.009725397309455
9.975552000001553	1.822589720926865
9.994752000001661	1.822613734341077
10.01395200000177	1.954750469981768
10.03315200000143	1.943765089853057
10.05235200000154	1.954798496810193
10.07155200000165	1.954822510224405
10.09075200000176	1.965855917145464
10.10995200000187	2.097992652750085
10.12915200000153	1.976913337480738
10.14835200000164	2.076021892528736
10.16755200000174	2.020998938372629
10.18675200000185	2.021022951786841
10.20595200000152	2.054075145757673
10.22515200000162	1.888958256424853
10.24435200000173	1.866963482789292
10.26355200000184	1.844968709189805
10.2827520000015	1.92205847722411
10.30195200000161	1.911073097095395
10.32115200000172	1.99917225867262
10.34035200000183	1.944149304480439
10.35955200000149	2.010229679007895
10.3787520000016	2.021263085928953
10.39795200000171	1.889174377152753
10.41715200000182	1.87818899706012
10.43635200000148	1.922250584537801
10.45555200000159	2.032368533092645
10.4747520000017	2.021383153000011
10.4939520000018	2.043425953463997
10.51315200000147	2.04344996687821
10.53235200000158	1.988427012686021
10.55155200000168	1.889366484466444
10.57075200000179	2.021503220071069
10.58995200000146	1.966480265914959
10.60915200000156	1.955494885822321
10.62835200000167	1.977537686250233
10.64755200000178	2.032608667234761
10.66675200000144	2.032632680648973
10.68595200000155	2.043666087606109
10.70515200000166	2.010661920463698
10.72435200000177	2.120779869018549
10.74355200000143	2.043738127848743
10.76275200000154	1.856602451466149
10.78195200000165	1.911673432450681
10.80115200000176	1.999772594027906
10.82035200000186	1.999796607442119
10.83955200000153	1.999820620856327
10.85875200000164	1.9337882731573
10.87795200000174	2.098953189318541
10.89715200000185	2.132005383253295
10.91635200000152	1.955879100449703
10.93555200000162	1.944893720320992
10.95475200000173	2.044002275405071
10.97395200000184	2.077054469339829
10.9931520000015	2.121116056817507
11.01235200000161	2.044074315647704
11.03155200000172	2.022079542012143
11.05075200000183	2.066141129489821
11.06995200000149	2.066165142904033
11.0891520000016	2.176283091458881
11.10835200000171	2.099241350289078
11.12755200000182	2.209359298843925
11.14675200000148	2.209383312258137
11.16595200000159	2.088303997024865
11.1851520000017	1.901168320642271
11.2043520000018	1.846145366486161
11.22355200000147	1.912225740977542
11.24275200000158	1.923259147934678
11.26195200000168	1.96732073541236
11.28115200000179	2.055419896953508
11.30035200000146	1.934340581684161
11.31955200000156	2.000420956211614
11.33875200000167	2.143567085323081
11.35795200000178	2.209647459814462
11.37715200000144	2.077558751038266
11.39635200000155	1.890423074691746
11.41555200000166	1.901456481612808
11.43475200000177	2.055612004267199
11.45395200000143	2.154720559315201
11.47315200000154	2.066669424602474
11.49235200000165	2.022655863953213
11.51155200000176	2.099745631987514
11.53075200000186	1.956647529704468
11.54995200000153	1.934652756068911
11.56915200000164	1.901648588926496
11.58835200000174	2.033785324531117
11.60755200000185	2.110875092565422
11.62675200000152	2.14392728653625
11.64595200000162	2.055876151823524
11.66515200000173	1.901768655997554
11.68435200000184	2.055924178651948
11.7035520000015	2.177051520713646
11.72275200000161	2.232122501734251
11.74195200000172	2.033977431844808
11.76115200000183	2.011982658245325
11.78035200000149	2.045034852216157
11.7995520000016	1.967993111010276
11.81875200000171	1.923979550361019
11.83795200000182	2.00106931839532
11.85715200000148	2.012102725316379
11.87635200000159	2.067173706300911
11.8955520000017	2.078207113221973
11.9147520000018	2.111259307192805
11.93395200000147	2.03421756598692
11.95315200000158	2.04525097294406
11.97235200000168	2.067293773371969
11.99155200000179	2.012270819215861
12.01075200000146	2.00128543912322
12.02995200000156	2.100393994171221
12.04915200000167	1.990324072408721
12.06835200000178	1.913282331202844
12.08755200000144	2.001381492780065
12.10675200000155	2.023424293207978
12.12595200000166	1.968401339051871
12.14515200000177	1.968425352466083
12.16435200000143	2.012486939943761
12.18355200000154	2.089576707978066
12.20275200000165	2.078591327849355
12.22195200000176	2.210728063453976
12.24115200000186	2.04561117415723
12.26035200000153	1.968569432951349
12.27955200000164	1.935565265808942
12.29875200000174	1.803476557032742
12.31795200000185	1.924603899130513
12.33715200000152	2.089768815291758
12.35635200000162	2.144839796276286
12.37555200000173	2.056788661563555
12.39475200000184	1.946718739801055
12.4139520000015	1.880686392138102
12.43315200000161	2.023832521249572
12.45235200000172	1.935781386536846
12.47155200000183	1.902777219394431
12.49075200000149	1.924820019858417
12.5099520000016	1.935853426779479
12.52915200000171	2.001933801306927
12.54835200000182	1.946910847114746
12.56755200000148	2.046019402198825
12.58675200000159	1.957968267486095
12.6059520000017	1.836888952216744
12.6251520000018	1.958016294314515
12.64435200000147	2.068134242869367
12.66355200000158	2.013111288713256
12.68275200000168	1.859003792887286
12.70195200000179	1.781962051681405
12.72115200000146	1.848042426208861
12.74035200000156	1.958160374799786
12.75955200000167	2.035250142798009
12.77875200000178	2.046283549755149
12.79795200000144	2.057316956676208
12.81715200000155	2.112387937660736
12.83635200000166	1.93626165482107
12.85555200000177	2.079407783932541
12.87475200000143	1.969337862206114
12.89395200000154	2.002390056176943
12.91315200000165	2.123517398238643
12.93235200000176	2.112532018146006
12.95155200000186	1.95842452235611
12.97075200000153	1.980467322784018
12.98995200000164	1.903425581578138
13.00915200000174	1.980515349612443
13.02835200000185	2.079623904660444
13.04755200000152	2.112676098631272
13.06675200000162	2.024624963918546
13.08595200000173	1.848498681078876
13.10515200000184	1.815494513936469
13.1243520000015	1.98065943009771
13.14355200000161	1.925636475941602
13.16275200000172	2.03575442449645
13.18195200000183	2.112844192530755
13.20115200000149	1.991764877261401
13.2203520000016	1.925732529598448
13.23955200000171	1.93676593651951
13.25875200000182	1.991836917504038
13.27795200000148	1.903785782791308
13.29715200000159	1.89280040269867
13.3163520000017	1.991908957746672
13.3355520000018	2.013951758210657
13.35475200000147	1.991956984575092
13.37395200000158	1.925924636912139
13.39315200000168	2.10209894658023
13.41235200000179	2.091113566487592
13.43155200000146	1.970034251218242
13.45075200000156	1.99207705164615
13.46995200000167	1.893016523426574
13.48915200000178	1.804965388713847
13.50835200000144	1.970130304875088
13.52755200000155	1.98116371179615
13.54675200000166	1.926140757640043
13.56595200000177	1.948183558067947
13.58515200000143	1.882151210404994
13.60435200000154	2.025297339516465
13.62355200000165	2.069358926994147
13.64275200000176	1.970298398774567
13.66195200000186	2.069406953822568
13.68115200000153	2.047412180223084
13.70035200000164	2.036426800094365
13.71955200000174	1.926356878367943
13.73875200000185	1.904362104732382
13.75795200000152	2.025489446830156
13.77715200000162	1.9594570991672
13.79635200000173	1.915443538481864
13.81555200000184	1.98152391300932
13.8347520000015	2.036594893993848
13.85395200000161	1.970562546330891
13.87315200000172	1.849483231061541
13.89235200000183	2.003638753715935
13.91155200000149	2.025681554143848
13.9307520000016	1.937630419431117
13.94995200000171	1.92664503933848
13.96915200000182	1.948687839766388
13.98835200000148	1.937702459673754
14.00755200000159	2.058829801771521
14.0267520000017	2.003806847615415
14.0459520000018	1.948783893423233
14.06515200000147	1.970826693887219
14.08435200000158	2.003878887858048
14.10355200000168	1.97087472071564
14.12275200000179	1.981908127636703
14.14195200000146	2.003950928100681
14.16115200000156	2.014984335021743
14.18035200000167	1.992989561386182
14.19955200000178	2.048060542406791
14.21875200000144	2.037075162278076
14.23795200000155	2.059117962742058
14.25715200000166	2.048132582649425
14.27635200000177	1.916043873837151
14.29555200000143	2.037171215934918
14.31475200000154	2.070223409905754
14.33395200000165	1.894097127066084
14.35315200000176	1.916139927493996
14.37235200000186	2.037267269591768
14.39155200000153	2.037291283005976
14.41075200000164	1.85015560665946
14.42995200000174	1.861189013580522
14.44915200000185	1.894241207551351
14.46835200000152	1.971330975585656
14.48755200000162	1.993373776013564
14.50675200000173	2.048444757034174
14.52595200000184	2.114525131525552
14.5451520000015	2.08152096438314
14.56435200000161	2.092554371340277
14.58355200000172	1.872390514401063
14.60275200000183	1.861405134308422
14.62195200000149	1.971523082899347
14.6411520000016	2.037603457390725
14.66035200000171	1.993589896741468
14.67955200000182	2.092698451825543
14.69875200000148	2.092722465239755
14.71795200000159	2.070727691604194
14.7371520000017	1.99368595039831
14.7563520000018	2.048756931418919
14.77555200000147	2.147865486466917
14.79475200000158	2.07082374526104
14.81395200000168	2.103875939231872
14.83315200000179	1.971787230455672
14.85235200000146	1.99383003088358
14.87155200000156	1.938807076727477
14.89075200000167	1.982868664205155
14.90995200000178	2.004911464669137
14.92915200000144	1.993926084540426
14.94835200000155	1.883856162814003
14.96755200000166	1.894889569735058
14.98675200000177	1.90592297665612
15.00595200000143	2.005031531740195
15.02515200000154	1.994046151611484
15.04435200000165	1.917004410405603
15.06355200000176	1.961065997919359
15.08275200000186	2.049165159460514
15.10195200000153	2.082217353395272
15.12115200000164	1.994166218682538
15.14035200000174	1.906115083969811
15.15955200000185	2.093298787180829
15.17875200000152	2.093322800595038
15.19795200000162	2.049309239945781
15.21715200000173	1.950248711690126
15.23635200000184	1.928253938090643
15.2555520000015	1.983324919075174
15.27475200000161	2.016377113046003
15.29395200000172	2.1375044551077
15.31315200000183	2.225603616648855
15.33235200000149	1.972411579225166
15.3515520000016	2.016473166702848
15.37075200000171	1.961450212546741
15.38995200000182	2.071568161101592
15.40915200000148	2.049573387502105
15.42835200000159	2.115653761993483
15.4475520000017	2.082649594851075
15.4667520000018	1.950560886074875
15.48595200000147	2.016641260602327
15.50515200000158	2.148777996206948
15.52435200000168	2.093755042050845
15.54355200000179	1.972675726781495
15.56275200000146	2.005727920752323
15.58195200000156	2.038780114687081
15.60115200000167	1.961738373517278
15.62035200000178	2.104884502628749
15.63955200000144	2.170964877120126
15.65875200000155	2.193007677584113
15.67795200000166	2.016881394744443
15.69715200000177	1.862773898918473
15.71635200000143	1.851788518825832
15.73555200000154	1.917868893317213
15.75475200000165	2.050005628957912
15.77395200000176	1.873879346082165
15.79315200000186	2.00601608172286
15.81235200000153	1.906955553467209
15.83155200000164	2.083129863135303
15.85075200000174	2.083153876549516
15.86995200000185	2.050149709443179
15.88915200000152	1.940079787680678
15.90835200000162	1.863038046474798
15.92755200000173	2.006184175622339
15.94675200000184	1.973180008479931
15.9659520000015	1.874119480224281
15.98515200000161	1.995246822322052
16.00435200000172	2.03930840979973
16.02355200000183	2.171445145404355
16.04275200000149	2.116422191248247
16.0619520000016	2.017361663028671
16.08115200000171	1.94031992182279
16.10035200000182	1.962362722286773
16.11955200000148	1.995414916221531
16.13875200000159	2.006448323178667
16.1579520000017	2.13858505874721
16.1771520000018	2.160627859211196
16.19635200000147	2.116614298561939
16.21555200000158	2.061591344405828
16.23475200000168	1.940512029136482
16.25395200000179	1.973564223107314
16.27315200000146	2.006616417078146
16.29235200000156	1.951593462885965
16.31155200000167	2.094739592033509
16.33075200000178	2.116782392461418
16.34995200000144	2.061759438305311
16.36915200000155	1.929670729529111
16.38835200000166	2.017769891070262
16.40755200000177	2.061831478547944
16.42675200000143	1.995799130848913
16.44595200000154	1.863710422072713
16.46515200000165	1.676574745726197
16.48435200000176	1.819720874837668
16.50355200000186	2.039932758569228
16.52275200000153	1.962891017399422
16.54195200000164	2.017961998383953
16.56115200000174	2.017986011798166
16.58035200000185	1.896906696528815
16.59955200000152	1.951977677513344
16.61875200000162	1.985029871484179
16.63795200000173	1.963035097884692
16.65715200000184	1.941040324249134
16.6763520000015	1.89702676359987
16.69555200000161	2.018154105697644
16.71475200000172	2.029187512618707
16.73395200000183	2.150314854716478
16.75315200000149	1.919141604270415
16.7723520000016	1.930175011227551
16.79155200000171	2.007264779261853
16.81075200000182	1.996279399133137
16.82995200000148	2.018322199597124
16.84915200000159	2.106421361138275
16.8683520000017	2.051398406982172
16.8875520000018	1.952337878726517
16.90675200000147	1.908324318077256
16.92595200000158	1.930367118541242
16.94515200000168	2.040485067096089
16.96435200000179	2.073537261066922
16.98355200000146	2.040533093924511
17.00275200000156	2.062575894388496
17.02195200000167	1.919477792069376
17.04115200000178	2.084642708230617
17.06035200000144	2.128704295708299
17.07955200000155	2.018634373981873
17.09875200000166	1.908564452219372
17.11795200000177	1.963635433239974
17.13715200000143	1.974668840161036
17.15635200000154	1.875608311905386
17.17555200000165	1.897651112369368
17.19475200000176	1.996759667417366
17.21395200000186	2.183943370592306
17.23315200000153	2.128920416436202
17.25235200000164	2.018850494709772
17.27155200000174	2.073921475694304
17.29075200000185	2.007889128031347
17.30995200000152	2.00791314144556
17.32915200000162	2.073993515936941
17.34835200000173	1.985942381224211
17.36755200000184	1.90890064001833
17.3867520000015	1.963971621038936
17.40595200000161	1.986014421466844
17.42515200000172	1.964019647867357
17.44435200000183	1.84294033259801
17.46355200000149	1.666814049758341
17.4827520000016	1.898035326996747
17.50195200000171	2.041181456108217
17.52115200000182	2.030196076015584
17.54035200000148	2.151323418113355
17.55955200000159	2.129328644477793
17.5787520000017	1.920174181081504
17.5979520000018	1.997263949115806
17.61715200000147	2.052334930136416
17.63635200000158	1.975293188930531
17.65555200000168	2.030364169915063
17.67475200000179	2.008369396315576
17.69395200000146	1.986374622680014
17.71315200000156	2.019426816650846
17.73235200000167	1.986422649508439
17.75155200000178	2.217643926746848
17.77075200000144	2.195649153147365
17.78995200000155	2.041541657321388
17.80915200000166	1.876424767988571
17.82835200000177	1.810392420325615
17.84755200000143	1.997576123500551
17.86675200000154	2.074665891534857
17.88595200000165	2.052671117935373
17.90515200000176	1.920582409123099
17.92435200000186	2.019690964207174
17.94355200000153	2.008705584114533
17.96275200000164	1.975701416972126
17.98195200000174	1.942697249829718
18.00115200000185	2.063824591927486
18.02035200000152	2.052839211834852
18.03955200000162	1.931759896565502
18.05875200000173	1.865727548866471
18.07795200000184	2.052911252077489
18.0971520000015	2.096972839555167
18.11635200000161	2.108006246476226
18.13555200000172	2.052983292320122
18.15475200000183	2.119063666811496
18.17395200000149	1.9649561710216
18.1931520000016	1.8548862492591
18.21235200000171	1.931976017293405
18.23155200000182	2.020075178834553
18.25075200000148	2.185240094959719
18.26995200000159	2.218292288930555
18.2891520000017	2.108222367204125
18.3083520000018	2.086227593568568
18.32755200000147	2.009185852398761
18.34675200000158	1.976181685256354
18.36595200000168	2.075290240304355
18.38515200000179	1.943201531528155
18.40435200000146	1.910197364385744
18.42355200000156	1.96526834540635
18.44275200000167	2.130433261531516
18.46195200000178	2.141466668452574
18.48115200000144	2.042406140232998
18.50035200000155	1.987383186076895
18.51955200000166	2.031444773554573
18.53875200000177	2.042478180475631
18.55795200000143	2.064520980939617
18.57715200000154	2.042526207304056
18.59635200000165	2.064569007768038
18.61555200000176	2.009546053611931
18.63475200000186	2.119664002166783
18.65395200000153	2.295838311834873
18.67315200000164	2.251824751185612
18.69235200000174	2.108726648902566
18.71155200000185	1.833515824393037
18.73075200000152	1.811521050793546
18.74995200000162	2.053751721574884
18.76915200000173	2.2079072441932
18.78835200000184	1.987743387290065
18.8075520000015	1.932720433133958
18.82675200000161	1.921735053005243
18.84595200000172	1.943777853469228
18.86515200000183	2.108942769630469
18.88435200000149	2.075938602488058
18.9035520000016	2.042934435345647
18.92275200000171	2.031949055253013
18.94195200000182	1.965916707590057
18.96115200000148	1.932912540447645
18.98035200000159	1.987983521432177
18.9995520000017	2.054063895959632
19.0187520000018	1.988031548260602
19.03795200000147	1.910989807054717
19.05715200000158	2.065145329709112
19.07635200000168	2.076178736630174
19.09555200000179	2.032165175980917
19.11475200000146	2.120264337522065
19.13395200000156	2.164325924999746
19.15315200000167	2.07627479028702
19.17235200000178	2.021251836130913
19.19155200000144	1.955219488431878
19.21075200000155	1.911205927782621
19.22995200000166	2.197474172627428
19.24915200000177	2.032357283294608
19.26835200000143	2.010362509695117
19.28755200000154	1.97735834255271
19.30675200000165	1.944354175410302
19.32595200000176	1.900340614761038
19.34515200000186	1.966420989288493
19.36435200000153	2.14259529892051
19.38355200000164	2.219685066954815
19.40275200000174	2.076586964671769
19.42195200000185	2.076610978085978
19.44115200000152	2.07663499150019
19.46035200000162	2.054640217900706
19.47955200000173	2.043654837771987
19.49875200000184	2.098725818792597
19.5179520000015	2.021684077586716
19.53715200000161	1.999689303951155
19.55635200000172	1.988703923858517
19.57555200000183	2.021756117829349
19.59475200000149	2.109855279370501
19.6139520000016	2.142907473305259
19.63315200000171	2.076875125642302
19.65235200000182	2.054880352042818
19.67155200000148	2.010866791393557
19.69075200000159	1.988872017758
19.7099520000017	1.966877244158509
19.7291520000018	2.165070340840299
19.74835200000147	2.110047386684192
19.76755200000158	1.944930497351372
19.78675200000168	2.077067232955993
19.80595200000179	2.033053672306736
19.82515200000146	1.978030718150629
19.84435200000156	1.911998370451598
19.86355200000167	2.077163286612839
19.88275200000178	2.143243661104217
19.90195200000144	1.989136165314324
19.92115200000155	1.945122604665063
19.94035200000166	1.989184192142745
19.95955200000177	2.000217599063804
19.97875200000143	2.02226039952779
19.99795200000154	2.022284412941998
20.01715200000165	2.011299032849361
20.03635200000176	2.077379407340742
20.05555200000186	1.978318879121166
20.07475200000153	2.00036167954907
20.09395200000164	2.154517202203465
20.11315200000174	2.110503641554208
20.13235200000185	1.912358571664768
20.15155200000152	1.890363798065281
20.17075200000162	2.000481746620128
20.18995200000173	1.978486973020645
20.20915200000184	2.044567347512023
20.2283520000015	2.165694689609793
20.24755200000161	2.099662341946841
20.26675200000172	2.077667568311279
20.28595200000183	2.066682188218642
20.30515200000149	2.154781349759789
20.3243520000016	2.099758395603686
20.34355200000171	2.033726047904655
20.36275200000182	1.956684306698771
20.38195200000148	2.05579286178285
20.40115200000159	1.989760514083819
20.4203520000017	1.956756346941408
20.4395520000018	1.978799147405394
20.45875200000147	1.923776193213209
20.47795200000158	1.879762632563952
20.49715200000168	2.033918155218347
20.51635200000179	2.033942168632555
20.53555200000146	2.011947395033068
20.55475200000156	2.155093524144538
20.57395200000167	2.155117537558751
20.59315200000178	2.023028828782551
20.61235200000144	2.023052842196763
20.63155200000155	2.001058068561202
20.65075200000166	2.023100869025188
20.66995200000177	1.990096701882777
20.68915200000143	1.858007993106577
20.70835200000154	1.968125941697502
20.72755200000165	1.95714056156879
20.74675200000176	1.725967311158801
20.76595200000186	1.913151014333742
20.78515200000153	2.05629714348129
20.80435200000164	1.946227221718786
20.82355200000174	2.045335776766783
20.84275200000185	2.243528873484652
20.86195200000152	2.089421377658681
20.88115200000162	1.968342062425405
20.90035200000173	2.034422436916783
20.91955200000184	2.166559172521404
20.9387520000015	2.034470463745208
20.95795200000161	1.946419329032477
20.97715200000172	1.902405768383216
20.99635200000183	1.880410994747659
21.01555200000149	1.968510156324884
21.0347520000016	1.979543563245943
21.05395200000171	1.880483034990292
21.07315200000182	2.012619770630987
21.09235200000148	2.188794080263003
21.11155200000159	2.056705371522881
21.1307520000017	1.946635449760381
21.1499520000018	2.023725217794683
21.16915200000147	1.990721050652275
21.18835200000158	1.95771688350986
21.20755200000168	1.990769077480696
21.22675200000179	2.034830664958378
21.24595200000146	2.067882858929206
21.26515200000156	2.078916265850268
21.28435200000167	2.045912098707857
21.30355200000178	1.990889144551754
21.32275200000144	2.012931945015736
21.34195200000155	2.068002926000264
21.36115200000166	2.134083300491646
21.38035200000177	2.101079133385312
21.39955200000143	2.090093753256597
21.41875200000154	2.167183521290899
21.43795200000165	2.112160567134792
21.45715200000176	2.079156399992384
21.47635200000186	1.925048904166414
21.49555200000153	2.046176246264181
21.51475200000164	2.079228440235017
21.53395200000174	2.046224273092606
21.55315200000185	1.991201318936499
21.57235200000152	1.969206545337012
21.59155200000162	1.980239952258074
21.61075200000173	1.771085488861785
21.62995200000184	1.958269192036721
21.6491520000015	2.090405927641346
21.66835200000161	1.96932661240807
21.68755200000172	1.969350625822282
21.70675200000183	2.101487361426903
21.72595200000149	2.134539555361661
21.7451520000016	2.123554175269024
21.76435200000171	1.991465466492828
21.78355200000182	2.024517660463656
21.80275200000148	2.079588641448188
21.82195200000159	2.0796126548624
21.8411520000017	2.145693029353774
21.8603520000018	2.068651288183971
21.87955200000147	1.980600153471244
21.89875200000158	2.013652347442076
21.91795200000168	2.002666967313365
21.93715200000179	2.068747341840817
21.95635200000146	1.99170560063494
21.97555200000156	1.991729614049152
21.99475200000167	2.046800595033676
22.01395200000178	2.057834001990816
22.03315200000144	2.123914376482194
22.05235200000155	2.134947783403256
22.07155200000166	2.024877861676826
22.09075200000177	1.947836120470949
22.10995200000143	1.958869527392007
22.12915200000154	2.057978082476086
22.14835200000165	2.113049063460611
22.16755200000176	2.069035502811353
22.18675200000186	1.925937400492233
22.20595200000153	1.826876872272657
22.22515200000164	1.925985427320654
22.24435200000174	2.091150343481899
22.26355200000185	1.959061634705699
22.28275200000152	1.937066861106211
22.30195200000162	2.124250564281152
22.32115200000173	2.080237003631895
22.34035200000184	1.959157688362544
22.3595520000015	1.937162914763061
22.37875200000161	1.959205715190965
22.39795200000172	1.992257909161801
22.41715200000183	1.95925374201939
22.43635200000149	1.992305935990222
22.4555520000016	2.124442671594843
22.47475200000171	2.157494865565675
22.49395200000182	2.047424943803175
22.51315200000148	2.10249592482378
22.53235200000159	2.124538725251689
22.5515520000017	2.124562738665901
22.5707520000018	1.992474029889705
22.58995200000147	1.981488649797063
22.60915200000158	2.069587811338215
22.62835200000168	2.014564857182108
22.64755200000179	2.113673412230109
22.66675200000146	2.080669245087698
22.68595200000156	2.003627503881817
22.70515200000167	2.157783026536212
22.72435200000178	2.091750678837185
22.74355200000144	2.157831053364633
22.76275200000155	2.05877052514506
22.78195200000166	2.069803932066118
22.80115200000177	2.047809158430557
22.82035200000143	2.047833171844766
22.83955200000154	2.135932333385921
22.85875200000165	2.080909379229814
22.87795200000176	1.90478309639014
22.89715200000186	1.948844683867826
[truncated: 3,081 more rows]
