# Supplementary material for: DNA-graphene interactions during translocation through nanogaps
Source: PLoS One. 2017 Feb 3;12(2):e0171505. doi: 10.1371/journal.pone.0171505 (PMC5291421; doi:10.1371/journal.pone.0171505)
Supplement: S1 File — This is the data described in the manuscript. (TGZ) [file pone.0171505.s001.tgz › ./fig5-rect.dat]

9.983999999985116e-05	9.611130403620523e-10
0.001529088000000067	6.818781323159718e-10
0.001547519999999913	1.886328059042317e-09
0.00027801599999977	1.190367646751735e-09
0.001189631999999996	1.27837646246156e-08
0.0007280640000000282	7.727519924011623e-10
0.0003824639999998602	2.040699352761437e-09
0.0004956160000002541	1.516318301386911e-09
0.0004712000000000049	2.92681749798125e-09
0.0004377600000000648	2.069310415020869e-09
0.0006103040000002835	1.76377210204579e-09
0.0006481919999998809	1.706951223244385e-09
0.0002534400000002712	9.836379232109177e-09
